# Supplementary material for: Protocol for separating cancer cell subpopulations by metabolic activity using flow cytometry
Source: STAR Protoc. 2024 Jun 1;5(2):103105. doi: 10.1016/j.xpro.2024.103105 (PMC11176822; doi:10.1016/j.xpro.2024.103105)
Supplement: Data S1. Example worksheet with metabolic phenotypic data generated in Step 9 and used for processing by the R script [file mmc1.xlsx]

## Sheet: HPTS_400
time	B2	B3	B4	B5	B6	B7	B8	B9	B10	B11	C2	C3	C4	C5	C6	C7	C8	C9	C10	C11	F2	F3	F4	F5	F6	F7	F8	F9	F10	F11
00:00:00	4845	4651	4687	4805	4741	4589	4728	4609	4756	4706	4684	4601	4602	4646	4603	4637	4594	4628	4584	4671	4690	4687	4743	4667	4457	4485	4658	4574	4476	4636
00:09:54	4901	4882	4641	4919	4808	4626	4801	4788	4624	4859	4703	4656	4769	4941	4787	4821	4872	4748	4805	4896	4813	4603	4631	4703	4595	4636	4825	4642	4622	4710
00:19:55	5048	4882	4827	4987	4934	4869	4846	4872	4936	4819	4906	5005	5035	4991	4945	5019	4930	4873	4804	4984	4751	4777	4753	4773	4527	4622	4732	4802	4632	4903
00:29:55	5157	5327	5310	5053	5052	5037	5072	4916	4902	5097	5112	5148	5215	4954	5063	4836	4873	4963	4992	5201	4778	4906	4869	4934	4820	4796	4832	4800	4862	4937
00:39:55	5342	5513	5353	5187	5131	5163	5047	5038	5060	5090	5226	5132	5551	5239	5219	5388	5235	5021	4950	5092	4886	4915	4944	4851	4841	4816	4890	4760	4699	4947
00:49:56	5552	5541	5540	5408	5331	5296	5060	5105	5233	5313	5365	5461	5517	5137	5409	5365	4980	5098	5169	5128	4857	4868	4964	4910	4673	4906	4827	4908	4756	4907
00:59:56	5747	5837	5788	5500	5452	5376	5119	5285	5314	5397	5679	5500	5701	5333	5308	5383	5178	5109	5102	5084	4906	4804	4947	4809	4814	4874	4881	4869	4847	4882
01:09:56	5894	5748	5817	5367	5312	5399	5179	5343	4961	5303	5728	5663	5838	5464	5637	5592	5424	5275	5307	5393	4934	4955	4957	4933	4856	4828	4806	4939	4731	5001
01:19:57	6094	5711	5944	5720	5500	5371	5167	5272	5188	5365	5915	5932	5886	5472	5516	5465	5197	5179	5288	5628	5006	4890	4879	5028	4731	4873	4871	4909	4903	4868
01:29:57	5932	6132	6073	5771	5623	5695	5322	5473	5316	5541	6041	6029	6094	5673	5735	5671	5360	5312	5256	5320	4966	5074	4895	4983	4945	4833	4949	4852	4611	4967
01:39:57	6342	6262	6149	5545	5611	5550	5424	5546	5439	5471	6161	6030	6046	5784	5859	5651	5448	5418	5247	5338	4869	4949	5035	4856	4970	4804	4915	4907	4879	4995
01:49:57	6198	6216	6249	5790	5695	5777	5281	5522	5366	5572	6210	6255	6386	5776	5945	5910	5593	5425	5379	5681	4850	4942	5045	4954	5044	5000	4935	4984	4747	4926
01:59:58	6251	6165	6193	5800	5728	5634	5427	5484	5379	5487	6245	6284	6371	5955	6001	5862	5427	5582	5486	5730	4931	4950	4984	4908	5049	5016	4983	4817	4896	4814
02:09:58	6412	6393	6193	5820	5771	5638	5489	5514	5494	5670	6277	6195	6403	6031	5927	5959	5512	5765	5435	5775	4977	4902	4992	4929	4983	5006	4899	4688	4798	4852
02:19:59	6440	6248	6296	5989	5828	5922	5568	5695	5612	5775	6272	6495	6407	5871	5998	6228	5665	5709	5496	5675	4864	4976	4932	4988	4964	4837	4808	4944	4823	4886
02:29:59	6526	6420	6372	6273	5939	5857	5606	5731	5491	5608	6570	6402	6319	6184	6227	6038	5691	5733	5509	5839	5140	4956	4885	4849	4920	4848	4829	4901	4832	4993
02:39:59	6672	6447	6374	6053	6003	6059	5655	5667	5619	5894	6291	6422	6436	6167	6182	6326	5649	5617	5490	5677	4955	4966	4877	4921	4758	4851	4820	4910	4830	4873
02:50:00	6609	6645	6385	6226	5884	5912	5617	5690	5516	5865	6505	6478	6668	6327	6433	6335	5767	5749	5579	5743	4742	4930	4936	4852	4862	4805	4965	4694	4803	4886
03:00:00	6569	6454	6498	6173	6024	6112	5597	5713	5614	5825	6433	6652	6461	6420	6318	6362	5753	5706	5757	5770	4805	5026	4901	4937	4873	4782	4826	5045	4685	4730
03:10:00	6568	6756	6786	6388	6073	5987	5858	5700	5731	5916	6522	6733	6650	6256	6345	6274	5820	5637	5690	5939	4765	5037	5085	5055	4914	4895	4901	4969	4860	5066
03:20:00	6824	6787	6457	6231	6025	6220	5863	5724	5675	5794	6612	6596	6570	6299	6428	6460	5945	5973	5809	5796	4841	4908	5048	4991	4940	4871	4841	4892	4750	5045
03:30:01	6800	6658	6756	6237	6299	6176	5722	5949	5775	5914	6621	6616	6808	6215	6482	6436	5893	5870	5684	5998	4739	4925	5012	4884	4898	4744	4872	4812	4917	4862
03:40:01	6721	6741	6579	6340	6182	6117	5942	5836	5787	5815	6702	6642	6628	6249	6590	6184	5908	5876	5859	5889	4822	4880	4999	4972	4875	5027	4750	4874	4697	4908
03:50:02	6918	6728	6662	6241	5982	6125	5841	5869	5681	5941	6720	6644	6694	6397	6555	6462	5922	5946	5942	5995	4866	4869	4877	4877	4766	4853	4901	4907	4826	4888
04:00:02	6697	6667	6758	6322	6062	6121	5894	5801	5821	5965	6713	6527	6778	6332	6627	6489	5966	5937	6006	5874	4940	4867	4917	4995	4780	4718	4906	4876	4797	4820
04:10:02	6707	6719	6593	6444	6095	6215	5967	5934	6038	6012	6908	6658	6883	6441	6466	6521	5989	6040	5849	5978	4759	5090	4936	4828	4890	5007	4857	4808	4857	4987
04:20:03	6857	6684	6667	6313	6256	6320	5922	5886	5877	6070	6713	6589	6760	6342	6536	6622	5831	6011	5932	6109	4791	4783	4848	4921	4917	4840	4985	5028	4709	5059
04:30:03	6858	6663	6727	6194	6191	6304	5908	5979	5871	6187	6834	6659	6707	6222	6479	6391	6064	6033	5811	6138	4937	4978	4871	4978	4677	4898	4795	4817	4840	4678
04:40:04	6887	6915	6606	6499	6409	6245	5800	6070	5926	6157	6723	6821	6750	6397	6406	6570	5992	6135	5893	5983	4962	4961	4982	4864	4818	4856	4861	4740	4824	4805
04:50:04	6914	6771	6509	6282	6328	6392	5973	5965	6176	6141	6759	6810	7020	6372	6489	6389	5995	5951	6279	6218	4888	4850	5054	4937	4955	4760	4840	4784	4785	4975
05:00:05	6669	6714	6781	6462	6268	6311	5969	5976	6044	5933	6647	6684	6602	6719	6608	6468	6115	6049	6040	5874	4857	4921	4987	4940	4825	4780	4802	4916	4806	4952
05:10:05	6844	6680	6846	6560	6401	6278	6016	6113	5957	5994	6773	6786	6875	6390	6582	6375	6007	6029	6158	6012	4868	4811	4896	4799	4873	4896	4828	4866	4650	4935
05:20:05	6636	6797	6919	6381	6317	6404	6050	6074	5896	6226	6708	6685	6853	6582	6526	6457	6161	6133	5898	6174	4706	4931	4861	4908	4794	4863	4792	4878	4720	4845
05:30:06	6748	6646	6762	6450	6481	6428	5946	6020	5998	6292	6791	6658	6739	6595	6428	6661	6247	6135	6010	6076	4858	4783	5042	4926	4794	4852	4986	4959	4667	4777
05:40:06	6642	6773	6763	6421	6352	6289	6160	5933	6213	6189	6689	6679	6889	6536	6616	6604	6008	6049	5953	6166	4876	4914	4981	4931	4814	4781	4792	4767	4655	4995
05:50:06	6685	6591	6738	6512	6310	6439	6008	5994	5973	6172	6755	6636	6868	6461	6360	6510	6059	6209	6119	6112	4805	4857	4876	4788	4774	4744	4915	4795	4778	4886
06:00:07	6744	6962	6775	6566	6414	6299	5934	6079	6060	6127	6801	6821	6772	6461	6570	6633	6230	6025	6045	6146	4778	4876	4855	4868	4949	4810	4823	4803	4831	4960
06:10:07	6716	6501	6656	6324	6570	6343	6109	6242	5872	6216	6709	6738	6772	6513	6580	6538	5887	6240	6042	6325	4862	4867	4810	4810	4767	4860	4935	4706	4745	4856
06:20:07	6850	6738	6736	6477	6376	6416	5991	6150	6092	6424	6555	6528	6808	6608	6588	6583	6220	6185	6111	6318	4889	4948	4988	4814	4746	5011	4852	4990	4708	4865
06:30:08	6912	6829	6695	6563	6513	6286	5889	6290	6030	6206	6715	6525	6918	6562	6610	6644	6336	6121	6190	6195	4886	4858	4725	4776	4693	4908	4905	4921	4776	4866
06:40:08	6859	6782	6744	6548	6422	6571	6084	6093	5994	6271	6848	6851	6949	6460	6621	6580	6147	6157	6008	6226	4862	4867	4866	4910	4897	5040	4907	4837	4813	4948
06:50:09	6716	6697	6729	6584	6518	6654	6014	6107	5927	6392	6698	6759	6671	6646	6631	6501	6283	6183	6203	5996	4855	4682	4893	4976	4866	4837	4832	4875	4793	4893
07:00:09	6956	6710	6759	6553	6249	6480	6008	6070	6116	6316	6788	6787	6789	6416	6537	6565	6057	6332	6238	6323	4898	4850	4782	4957	4767	4884	5021	4800	4918	4792
07:10:09	6868	6726	6894	6618	6512	6502	6173	6193	5863	6448	6711	6623	6611	6546	6646	6638	6175	6193	6203	6363	4767	4938	4838	4978	4700	4807	4880	5035	4986	4804
07:20:09	6806	6787	6906	6536	6260	6447	6099	6197	6059	6259	6715	6674	6906	6667	6676	6568	6199	6332	6307	6297	4940	4820	4965	4908	4931	4890	4902	4843	4792	4809
07:30:10	6870	6692	6774	6571	6551	6389	6217	6256	6079	6126	6730	6763	6797	6823	6596	6531	6221	6177	6198	6273	4813	4893	4950	4735	4748	4900	4729	4806	4729	4900
07:40:10	6839	6767	6798	6629	6486	6464	6218	6143	6142	6353	6799	6675	6974	6434	6729	6463	6224	6253	6075	6294	4797	4823	4912	4816	4905	4780	4847	4708	4847	4822
07:50:11	6700	6844	6702	6439	6259	6431	6122	6176	6205	6487	6645	6877	6677	6503	6539	6523	6197	6179	6248	6415	4810	5062	4797	4905	4800	4814	4797	4855	4688	4855
08:00:11	6633	6686	6860	6585	6545	6440	6182	6143	6203	6378	6822	6854	6768	6542	6708	6570	6256	6385	6066	6195	4748	4957	4921	4715	4769	4892	4768	4778	4776	4750
08:10:11	6891	6812	6698	6516	6395	6506	6188	6289	6033	6272	6917	6696	6694	6503	6578	6538	6200	6242	6275	6376	4650	4884	4817	4855	4842	4754	4883	4839	4759	4726
08:20:11	6853	6731	6952	6510	6440	6385	6283	6232	6044	6413	6708	6845	6693	6639	6794	6395	6309	6428	6115	6315	4694	5005	4978	4772	4838	4865	4794	4799	4623	4696
08:30:12	7027	6830	6948	6346	6570	6471	6278	6193	6042	6279	6883	6554	6711	6522	6396	6593	6274	6161	5964	6156	4760	4792	4955	4695	4788	4893	4877	4901	4614	4934
08:40:12	6811	6886	7149	6343	6488	6557	6375	6159	6315	6273	6714	6707	6931	6401	6724	6518	6414	6255	6213	6341	4785	4874	4830	4915	4816	4889	4934	4702	4708	4748
08:50:12	6895	6680	6787	6607	6524	6422	6210	6191	6170	6180	6904	6881	6876	6576	6619	6399	6223	6363	6115	6340	4800	5023	4751	4840	4739	4785	4694	4787	4623	4804
09:00:12	6756	6729	7092	6537	6597	6389	6278	6112	6138	6253	6568	6717	6796	6525	6736	6518	6258	6341	6119	6556	4871	5005	4979	4596	4779	4776	4877	4707	4624	4892
09:10:13	6805	6903	7041	6473	6568	6409	5934	6369	6196	6420	6747	6848	6836	6551	6773	6518	6242	6318	6234	6264	4716	4888	4762	4837	4744	4782	4786	4854	4687	4813
09:20:13	6803	6949	6961	6577	6563	6514	6113	6263	6210	6160	6723	6824	6761	6510	6552	6564	6127	6080	6098	6367	4769	4885	4782	4954	4722	4725	4935	4813	4706	4813
09:30:13	6842	6928	6750	6535	6542	6422	6280	6160	6167	6142	6705	6659	6699	6576	6540	6398	6377	6295	6231	6158	4836	4898	4852	4878	4852	4755	4797	4786	4572	4848
09:40:14	6856	6906	6924	6822	6444	6577	6108	6319	6085	6373	6654	6632	6880	6826	6665	6477	6279	5989	6267	6346	4769	4755	4821	4772	4916	4625	4759	4709	4798	4692
09:50:15	7095	6727	6765	6362	6528	6455	6257	6118	6164	6479	6745	6620	6730	6715	6473	6456	6337	6199	6157	6371	4694	4901	4787	4697	4810	4763	4888	4781	4680	4981
10:00:15	6795	7000	6753	6499	6496	6409	6170	6349	6266	6187	6754	6748	6960	6531	6836	6443	6294	6346	6197	6354	4672	4617	4720	4714	4752	4840	4917	4877	4625	4730
10:10:15	6663	6843	6889	6531	6632	6462	6232	6289	6132	6277	6770	6745	6799	6485	6608	6588	6286	6319	6144	6386	4659	4772	4813	4697	4634	4755	4815	4770	4663	4721
10:20:15	6952	6965	7003	6697	6514	6523	6232	6325	6170	6408	6735	6673	6729	6564	6551	6497	6276	6405	6253	6321	4807	5054	4576	4794	4719	4729	4859	4666	4583	4822
10:30:16	6863	6735	6852	6494	6501	6431	6251	6200	6244	6454	6679	6712	6766	6550	6657	6652	6365	6251	6160	6429	4712	4651	4795	4818	4860	4849	4784	4773	4625	4763
10:40:16	6839	6698	6745	6565	6636	6591	6290	6256	6113	6316	6907	6694	6841	6710	6668	6611	6293	6263	6320	6366	4578	4758	4794	4763	4784	4712	4760	4721	4619	4867
10:50:17	6673	6805	6970	6566	6620	6488	6207	6309	6252	6305	6667	6808	6826	6576	6538	6545	6396	6536	6096	6448	4767	4848	4735	4754	4655	4625	4847	4830	4584	4821
11:00:17	6736	6897	6692	6621	6504	6398	6438	6366	6227	6327	6765	6623	6776	6576	6621	6461	6465	6334	6306	6424	4612	4739	4698	4767	4630	4770	4715	4820	4646	4848
11:10:17	6781	6762	6903	6595	6551	6534	6343	6262	6181	6444	6624	6786	6601	6583	6794	6443	6151	6536	6247	6326	4687	4817	4716	4670	4587	4847	4824	4741	4675	4687
11:20:18	6824	6709	6881	6503	6649	6524	6365	6208	6359	6395	6797	6549	6757	6638	6642	6383	6355	6611	6162	6509	4828	4681	4779	4740	4720	4804	4816	4719	4563	4794
11:30:18	6881	6999	7029	6622	6660	6539	6305	6310	6150	6422	6691	6757	6868	6621	6678	6562	6382	6405	6360	6423	4712	4809	4667	4739	4747	4760	4767	4691	4674	4827
11:40:18	6892	6690	6841	6798	6602	6585	6250	6164	6312	6310	6681	6666	6643	6563	6756	6587	6442	6407	6286	6389	4723	4734	4775	4690	4734	4673	4672	4709	4691	4715
11:50:18	6977	6784	6875	6546	6681	6596	6187	6404	6114	6599	6571	6677	6887	6427	6545	6764	6475	6369	6340	6470	4715	4730	4713	4723	4881	4737	4743	4818	4583	4729
12:00:19	6845	6736	6898	6645	6692	6463	6285	6344	6239	6352	6564	6796	6808	6592	6634	6494	6333	6443	6223	6377	4771	4746	4879	4673	4897	4650	4712	4726	4618	4758
12:10:19	6902	6922	6849	6562	6536	6652	6268	6344	6316	6433	6836	6632	6665	6814	6603	6663	6406	6474	6425	6458	4614	4801	4711	4783	4740	4754	4843	4641	4597	4673
12:20:20	6844	6784	6904	6598	6498	6787	6437	6317	6240	6438	6620	6772	6692	6673	6590	6732	6549	6513	6212	6469	4804	4662	4722	4831	4735	4664	4596	4659	4640	4622
12:30:20	6865	6744	6905	6608	6514	6608	6542	6465	6149	6548	6648	6723	6828	6658	6657	6576	6365	6377	6178	6400	4847	4795	4794	4782	4694	4881	4754	4687	4621	4740
12:40:20	6868	6651	6863	6611	6668	6725	6377	6330	6186	6566	6817	6586	6838	6562	6839	6599	6464	6393	6417	6490	4697	4716	4646	4665	4844	4668	4636	4680	4631	4718
12:50:21	6880	6615	6685	6510	6605	6513	6544	6281	6287	6569	6809	6794	6846	6763	6570	6596	6437	6535	6294	6306	4682	4691	4768	4805	4721	4547	4769	4873	4686	4732
13:00:21	6982	6873	6874	6580	6635	6415	6450	6404	6337	6418	6706	6546	6770	6710	6763	6736	6271	6401	6385	6372	4758	4713	4925	4663	4738	4823	4699	4659	4609	4643
13:10:21	6980	6752	6843	6674	6718	6590	6309	6274	6257	6632	6777	6857	6774	6726	6671	6618	6469	6393	6528	6400	4746	4812	4747	4703	4664	4689	4743	4629	4584	4759
13:20:21	7076	6876	7148	6665	6609	6578	6393	6203	6366	6535	6629	6609	6943	6545	6763	6780	6440	6354	6279	6414	4585	4656	4676	4650	4648	4818	4683	4731	4534	4678
13:30:22	6717	6918	6779	6625	6593	6558	6558	6330	6240	6622	6842	6844	6782	6540	6668	6648	6530	6526	6349	6322	4554	4773	4668	4706	4646	4579	4759	4911	4610	4665
13:40:22	6834	6723	7083	6482	6758	6330	6394	6384	6398	6493	6637	6685	6715	6541	6777	6578	6431	6581	6609	6650	4737	4631	4793	4648	4561	4704	4569	4754	4609	4724
13:50:22	6850	6905	6961	6700	6750	6571	6328	6343	6471	6414	6767	6747	6681	6489	6528	6510	6608	6452	6368	6568	4875	4792	4746	4678	4590	4763	4654	4743	4560	4683
14:00:23	6723	6720	6953	6730	6751	6577	6314	6218	6307	6457	6715	6638	6649	6580	6691	6536	6414	6341	6415	6546	4641	4718	4716	4793	4668	4583	4687	4690	4448	4779
14:10:23	6730	6962	6883	6612	6689	6750	6305	6335	6375	6458	6765	6671	6721	6592	6761	6639	6411	6388	6286	6466	4714	4617	4764	4798	4670	4658	4660	4887	4569	4786
14:20:23	6922	6723	6983	6819	6531	6566	6589	6421	6171	6386	6903	6935	6761	6692	6629	6692	6443	6516	6381	6427	4694	4645	4708	4643	4776	4905	4776	4742	4663	4778
14:30:24	6847	6727	6949	6825	6567	6489	6548	6558	6346	6440	6711	6664	6784	6777	6548	6642	6397	6592	6250	6450	4909	4621	4710	4650	4704	4672	4696	4751	4620	4562
14:40:24	6910	6792	6770	6840	6650	6583	6354	6433	6555	6486	6928	6556	6766	6710	6619	6584	6409	6402	6430	6385	4790	4773	4722	4723	4838	4666	4611	4593	4656	4675
14:50:24	6884	6724	6821	6419	6684	6690	6295	6496	6440	6446	6766	6570	6801	6567	6745	6784	6444	6411	6479	6397	4758	4746	4789	4727	4727	4740	4548	4816	4596	4639
15:00:24	6676	6813	6965	6357	6584	6742	6338	6285	6335	6583	6636	6908	6997	6680	6857	6661	6538	6493	6311	6547	4672	4806	4797	4746	4675	4645	4634	4738	4655	4659
15:10:25	6968	6676	6756	6587	6597	6554	6374	6407	6362	6560	6618	6613	6804	6626	6632	6630	6496	6590	6397	6495	4634	4638	4848	4572	4536	4669	4593	4731	4560	4684
15:20:25	6951	6679	6688	6582	6641	6687	6248	6548	6448	6475	6745	6638	6705	6682	6846	6692	6488	6483	6587	6479	4727	4733	4733	4599	4511	4841	4535	4572	4565	4697
15:30:25	6854	6734	6912	6665	6564	6695	6462	6522	6486	6613	6898	6514	6704	6656	6589	6569	6533	6522	6486	6550	4656	4651	4762	4829	4582	4711	4548	4590	4603	4597
15:40:26	6898	6882	6930	6705	6563	6616	6654	6435	6386	6499	6773	6816	6808	6512	6648	6624	6425	6604	6555	6399	4655	4836	4726	4604	4663	4737	4540	4594	4616	4600
15:50:26	6728	6713	6977	6568	6557	6716	6321	6569	6427	6551	6847	6522	6782	6662	6585	6696	6502	6548	6343	6462	4736	4644	4822	4762	4631	4664	4640	4589	4657	4731
16:00:26	6965	6633	7014	6632	6614	6605	6266	6512	6350	6394	6783	6669	6914	6628	6896	6690	6556	6648	6500	6523	4661	4704	4814	4506	4592	4625	4747	4658	4601	4681
16:10:26	6822	6831	6924	6817	6617	6607	6322	6398	6528	6715	6774	6791	6660	6915	6940	6575	6537	6609	6451	6491	4740	4570	4710	4764	4754	4736	4758	4726	4485	4686
16:20:26	6891	6900	6937	6690	6596	6659	6446	6341	6435	6643	6877	6777	6842	6784	6657	6680	6623	6610	6381	6666	4615	4677	4573	4636	4583	4714	4656	4588	4704	4662
16:30:27	6889	6843	7027	6564	6659	6562	6427	6680	6313	6770	6765	6698	6865	6584	6564	6699	6589	6549	6432	6549	4719	4631	4800	4697	4689	4572	4814	4649	4419	4733
16:40:27	6819	6695	6935	6710	6626	6564	6374	6523	6263	6591	6665	6646	6785	6776	6722	6551	6509	6471	6105	6461	4785	4616	4726	4723	4530	4520	4639	4670	4507	4736
16:50:27	6927	6738	6778	6703	6575	6815	6644	6472	6330	6711	6853	6634	6766	6660	6635	6753	6487	6395	6427	6712	4438	4733	4656	4658	4686	4683	4700	4738	4572	4638
17:00:27	7063	6719	6908	6605	6688	6820	6455	6511	6475	6732	6620	6735	6547	6706	6888	6609	6592	6653	6465	6510	4546	4724	4715	4530	4570	4835	4583	4632	4501	4691

## Sheet: HPTS_460
time	B2	B3	B4	B5	B6	B7	B8	B9	B10	B11	C2	C3	C4	C5	C6	C7	C8	C9	C10	C11	F2	F3	F4	F5	F6	F7	F8	F9	F10	F11
00:00:12	9302	9270	9024	9013	9230	9154	9499	9626	9480	9203	9132	8837	8847	9042	9284	9124	9203	9355	9209	9418	9279	9367	9580	9441	9330	9670	9256	9240	9158	9749
00:10:06	8921	8492	8685	8871	8931	9124	9010	9159	8491	9261	8681	8665	8775	8662	8749	8752	8927	9147	8894	9139	9132	9343	9442	9304	9194	9170	9146	9268	9108	9209
00:20:07	8400	8166	8364	8705	8965	8852	8889	8899	8863	8560	8478	8284	8205	8410	8554	8445	8573	8446	8588	8837	8961	9036	9024	8961	8919	9077	9012	8926	8949	8890
00:30:07	7960	7781	7974	8226	8572	8493	8780	8652	8611	8853	7832	7911	7777	8170	8262	8181	8619	8664	8345	8422	9022	8860	8883	8826	9170	8909	9070	9067	9054	9142
00:40:07	7396	7045	7372	8240	8057	8319	8458	8690	8513	8410	7643	7159	7578	7863	7814	7814	8604	8371	8585	8410	8944	9012	8923	8991	8670	8835	8830	8851	8545	8908
00:50:08	6897	6870	7020	7525	7925	8040	8291	8487	8153	8070	7260	6859	7116	7685	7799	7167	8198	8192	7857	8365	9065	8874	8973	8628	8700	9114	8982	9103	8769	9265
01:00:08	6685	6597	6558	7526	7794	7520	8087	8402	7964	8170	6589	6598	6456	7376	7356	7278	7763	7868	7732	8012	8903	9016	8779	8597	9047	8583	8710	8732	8566	9063
01:10:08	6522	6171	6465	7371	7397	7500	7717	7732	8004	7881	6248	6394	5998	6965	7117	6747	7741	7682	7824	7754	8538	8353	8935	8718	8615	8729	8516	8881	8915	8781
01:20:09	6037	5784	6048	7002	7374	7126	7788	7718	7630	7818	6153	5747	5936	6844	6874	6706	7584	7860	7700	7750	8900	8676	8859	8572	8598	8526	8906	8808	8633	8983
01:30:09	5871	5698	6050	6709	7095	7167	7772	7956	7445	7595	5980	5344	5349	6435	6433	6392	7466	7235	7389	7834	8787	8674	8728	8757	8538	8908	8740	8887	8503	8987
01:40:09	5260	5195	5799	6519	6909	7017	7527	7605	7273	7482	5646	5265	5139	6184	6260	6137	7301	6978	7203	7801	8560	8898	8884	8600	8546	8936	8593	8510	8439	8712
01:50:09	5376	5027	5542	6337	6811	6779	7166	7460	7120	7427	5481	4826	4891	6001	5975	6019	7049	7123	6836	7113	8658	8803	8888	8621	8497	8663	8594	8902	8646	8675
02:00:10	4900	4895	5405	5993	6271	6774	7339	7400	7021	7041	5234	4515	4667	5699	5936	5768	6978	7014	6840	7092	8651	8611	8505	8412	8754	8641	8413	8395	8698	8504
02:10:10	4754	4716	5266	5714	6554	6501	7177	6956	7075	6829	4805	4588	4511	5560	5503	5550	6759	6869	6631	6932	8604	8524	8653	8809	8691	8382	8331	8709	8509	8697
02:20:11	4794	4533	4904	5739	6106	6434	7156	7005	6736	6572	4790	4343	4402	5463	5670	5257	6678	6710	6514	6831	8686	8571	8687	8527	8501	8586	8560	8676	8469	8563
02:30:11	4565	4479	4822	5350	5842	6217	6696	6835	6675	6467	4654	4244	4152	5361	5467	5175	6620	6498	6458	6565	8574	8109	8630	8499	8630	8439	8523	8397	8287	8558
02:40:11	4477	4251	4559	5772	5684	5931	6572	6771	6699	6684	4315	4037	4046	5113	5143	5109	6511	6511	6267	6485	8887	8899	8401	8456	8394	8573	8745	8515	8400	8688
02:50:12	4206	4174	4411	5484	5749	5795	6485	6586	6415	6537	4439	3957	3777	5079	5244	4917	6235	6457	6324	6530	8555	8409	8579	8585	8359	8651	8509	8523	8459	8747
03:00:12	4081	3899	4454	5201	5654	5578	6578	6973	6292	6128	4125	3901	3920	4853	4968	4723	6261	6177	5955	6277	8850	8427	8774	8339	8657	8420	8280	8385	8306	8571
03:10:12	4034	4009	4309	4984	5443	5583	6303	6477	6428	6139	4199	3761	3583	4811	4839	4767	6055	6109	5904	6240	8905	8373	8585	8675	8582	8393	8440	8393	8465	8716
03:20:12	4112	3880	4189	4980	5353	5388	6371	6417	6357	6103	4147	3839	3616	4669	4885	4698	6012	6234	6020	6357	8626	8635	8580	8403	8454	8523	8396	8537	8602	8574
03:30:13	3928	3807	4104	5043	5167	5502	6184	6442	5935	6073	3974	3669	3752	4377	4580	4644	5938	6078	5802	6182	8802	8498	8534	8671	8376	8594	8383	8629	8475	8693
03:40:13	3877	3673	4015	4906	5315	5142	6189	6152	6111	6115	3931	3491	3736	4385	4675	4574	5871	5927	5888	6126	8627	8730	8540	8599	8387	8384	8465	8360	8568	8528
03:50:14	3805	3671	4076	4844	5398	5316	6144	6264	5807	5707	3722	3539	3585	4365	4763	4357	5672	5834	5746	5961	8524	8487	8398	8450	8581	8335	8702	8482	8480	8647
04:00:14	3873	3626	3870	4838	5112	5213	6195	6077	5889	5857	3827	3406	3486	4312	4554	4313	6009	5803	5579	5773	8664	8559	8446	8509	8376	8659	8368	8478	8403	8687
04:10:14	3697	3624	3806	4725	5111	5209	5900	6081	5706	5749	3772	3326	3415	4229	4345	4278	5610	5580	5567	5974	8617	8641	8555	8348	8404	8329	8663	8589	8494	8603
04:20:15	3944	3658	3857	4687	5153	4967	6008	5852	5822	5736	3798	3524	3381	4324	4319	4312	5547	5645	5683	5723	8310	8517	8509	8619	8281	8556	8581	8599	8285	8837
04:30:15	3723	3475	3682	4692	4727	4793	5930	6004	5785	5525	3517	3367	3313	4285	4205	4378	5464	5499	5622	5768	8748	8493	8462	8407	8184	8226	8366	8264	8642	8798
04:40:16	3699	3638	3761	4562	4849	4848	5992	5971	5754	5640	3653	3534	3396	4222	4138	4147	5281	5462	5412	5523	8806	8420	8548	8530	8547	8394	8747	8491	8358	8639
04:50:16	3573	3457	3612	4607	4995	4671	5793	5849	5725	5747	3644	3331	3317	4232	4312	4165	5579	5360	5347	5843	8785	8242	8621	8490	8511	8525	8378	8560	8309	8671
05:00:17	3542	3491	3633	4518	4716	4853	5842	5700	5413	5353	3639	3465	3241	4188	4242	4089	5476	5507	5263	5528	8570	8510	8447	8644	8527	8495	8410	8479	8315	8773
05:10:17	3648	3493	3689	4379	4644	4805	5903	5917	5641	5433	3660	3208	3283	4193	4137	4080	5398	5470	5302	5435	8533	8594	8775	8430	8564	8294	8598	8674	8552	8577
05:20:17	3620	3432	3612	4300	4615	4862	5729	5584	5511	5276	3638	3283	3227	4082	4127	4108	5329	5309	5305	5455	8771	8475	8871	8721	8676	8597	8769	8578	8489	8308
05:30:18	3546	3522	3529	4397	4746	4629	5908	5829	5473	5374	3630	3183	3391	4168	4059	3995	5290	5460	5135	5372	8738	8586	8513	8666	8427	8558	8849	8799	8575	8746
05:40:18	3467	3358	3671	4472	4532	4634	5612	5908	5316	5244	3560	3255	3246	4153	4373	4067	5230	5381	5288	5358	8462	8333	8610	8430	8716	8901	8457	8557	8443	8566
05:50:18	3576	3496	3517	4435	4611	4644	5809	5638	5596	5451	3509	3273	3182	4145	4108	4014	5245	5233	5030	5393	8565	8500	8566	8542	8551	8555	8583	8354	8364	8708
06:00:19	3606	3299	3572	4323	4560	4516	5590	5511	5497	5263	3580	3184	3103	4219	4172	3974	5242	5247	4980	5338	8737	8522	8627	8645	8664	8615	8488	8430	8422	8839
06:10:19	3599	3349	3601	4376	4676	4656	5369	5421	5209	5279	3526	3168	3295	4060	4059	3919	5313	5092	5024	5456	8806	8766	8514	8484	8350	8560	8162	8942	8381	8690
06:20:19	3525	3315	3486	4389	4314	4441	5439	5503	5357	5202	3396	3205	3267	4094	4058	4031	5281	5081	5055	5278	8544	8839	8557	8692	8431	8469	8613	8627	8464	8728
06:30:20	3392	3332	3428	4370	4509	4476	5634	5303	5382	5334	3650	3350	3251	4084	3918	4081	5141	5245	4929	5260	8644	8631	8752	8484	8721	8851	8436	8494	8607	8995
06:40:20	3374	3406	3289	4319	4609	4566	5385	5340	5274	5234	3483	3166	3358	4143	4024	3946	5097	5067	4956	5414	8656	8588	8697	8949	8708	8460	8700	8787	8491	8803
06:50:21	3487	3306	3666	4421	4420	4607	5512	5528	5204	5107	3496	3266	3350	4022	4054	3932	5135	5083	4855	5367	8688	8663	8541	8734	8558	8828	8684	8693	8670	8765
07:00:21	3468	3426	3279	4403	4589	4492	5304	5516	5132	5080	3518	3212	3112	4035	4118	4009	5247	5164	4909	5359	9104	8501	8562	8788	8371	8610	8535	8410	8655	8841
07:10:21	3421	3275	3501	4365	4531	4383	5363	5256	5119	5214	3509	3228	3217	4017	3996	3845	5292	4957	4918	5562	8793	8693	8736	8885	8503	8524	8670	8724	8553	8676
07:20:21	3377	3303	3431	4212	4617	4479	5344	5304	5289	5061	3514	3250	3228	4029	4215	4029	5122	4924	4880	5101	9116	8812	8816	8736	8632	8683	8680	8681	8895	8544
07:30:22	3509	3270	3467	4164	4465	4534	5260	5483	5231	4941	3554	3277	3293	4109	3936	3673	4950	4973	4787	5188	8958	8813	8739	8641	8450	8533	8813	8452	8819	9050
07:40:22	3496	3381	3316	4248	4591	4476	5390	5377	5022	5092	3380	3271	3158	4011	3979	4038	5081	4839	4825	5138	9034	8744	8979	8691	8547	8473	8648	8577	8795	8880
07:50:23	3443	3248	3489	4286	4587	4564	5200	5417	5168	4997	3339	3294	3159	4119	4164	3934	5222	5082	5008	5016	8751	8782	8793	8759	8580	8717	8491	8457	8611	9115
08:00:23	3484	3325	3407	4410	4538	4440	5511	5316	5153	5152	3566	3279	3139	3998	4175	3949	5015	5010	4777	5141	9062	8799	8958	8591	8713	8857	8650	8701	8849	8928
08:10:23	3406	3154	3300	4189	4425	4338	5109	5141	5032	5071	3491	3225	3139	3999	4011	3822	4866	4856	4702	5271	8700	8945	8697	8425	8563	8423	8686	8834	8781	9233
08:20:23	3426	3245	3325	4220	4283	4228	5481	5357	5114	5139	3643	3285	3215	4056	3942	3881	4978	4817	5005	5227	9081	8927	8705	8841	8607	8495	8830	8677	8549	8496
08:30:24	3475	3356	3356	4347	4440	4315	5345	5227	5154	5168	3417	3223	3219	3794	4051	3992	5030	4968	4751	5162	8788	8814	8867	8903	8760	8801	8563	8940	8638	8760
08:40:24	3564	3371	3410	4140	4482	4466	5311	5261	4995	4938	3443	3244	3184	4069	3974	3970	4817	4967	4716	5137	8978	8584	8839	8692	8627	8767	8647	8739	8826	9056
08:50:24	3388	3232	3424	4198	4512	4337	5435	5295	5034	5011	3418	3327	3199	3964	3954	4051	5022	4776	4730	5096	8862	8602	9008	8919	8684	8884	8794	8632	8616	9091
09:00:24	3478	3333	3387	4280	4400	4337	5187	5478	5069	4922	3460	3152	3125	3794	3951	3937	4924	5054	4920	5285	8934	8691	8954	8880	8681	9034	8768	8543	8523	8985
09:10:25	3405	3248	3309	4265	4402	4301	5179	5274	5007	5043	3642	3170	3270	3994	3982	3876	4878	4871	4887	4946	8912	8810	8817	8812	8495	8736	8890	8794	8683	8868
09:20:25	3424	3174	3286	4244	4357	4483	5185	5543	4973	4976	3495	3185	3255	3949	3852	3897	4916	5043	4788	5115	9110	8713	8715	8627	8719	8724	8918	8784	8663	8816
09:30:25	3572	3387	3398	4077	4320	4389	5250	5434	5008	5156	3527	3246	3197	4007	3922	3856	4875	4807	4651	4868	8896	8785	8891	8842	8543	8999	8725	8912	8957	8826
09:40:26	3546	3271	3364	4136	4288	4407	5024	5303	5016	5002	3444	3337	3221	3843	4012	3841	5087	4635	4852	5069	8961	8726	8843	8973	8774	8471	8841	8604	8655	8962
09:50:27	3440	3310	3343	4150	4257	4210	5136	5130	4843	5008	3365	3160	3264	3833	3957	3864	4785	4959	4684	5179	9064	8874	8783	9086	8522	8740	9018	8640	9039	9159
10:00:27	3532	3276	3327	4170	4431	4283	5045	5359	5029	5081	3556	3258	3159	4057	3861	3930	4949	4784	4747	4958	9121	9006	8789	8869	8950	8911	8898	8826	8654	9003
10:10:27	3473	3280	3355	4019	4327	4554	4994	5172	4947	5021	3418	3292	3325	4018	3974	3885	4784	4768	4563	5035	8923	9091	8881	8947	8844	9106	8760	9087	8589	9037
10:20:27	3550	3234	3327	3946	4426	4224	5274	4980	5004	4952	3522	3269	3188	3848	3865	3918	4806	4948	4480	5135	8921	9018	9139	9174	9086	8910	8891	8858	8914	8792
10:30:28	3441	3239	3328	4089	4199	4363	4992	5274	5128	4951	3457	3298	3221	3844	3963	3847	4800	4730	4744	5032	8961	8971	8922	9005	8649	8936	8860	8839	8705	8977
10:40:28	3613	3260	3229	4212	4331	4244	4881	5339	4761	4835	3430	3144	3248	3803	4020	3875	4716	4844	4705	4881	9345	8984	9071	9004	8872	9005	9028	8891	9029	8947
10:50:29	3378	3158	3206	4266	4303	4286	5127	5279	4986	4793	3402	3150	3234	3841	4170	3819	4840	4797	4834	4819	9048	9258	9151	8977	8815	9007	9199	9001	9022	8892
11:00:29	3403	3373	3222	4231	4513	4135	5119	5119	4791	4920	3442	3182	3259	3916	4010	3939	4792	4752	4442	4992	9267	9078	8983	8783	8977	8882	9079	9065	9056	9347
11:10:29	3487	3223	3361	4144	4339	4282	5187	5249	4934	4912	3476	3302	3188	3856	3996	3820	4652	4716	4652	4917	8933	9090	9196	8923	8947	8863	8805	8798	9192	9123
11:20:30	3414	3285	3280	4222	4150	4336	5178	5272	4689	4760	3532	3188	3176	3941	3936	3942	4747	4784	4515	4849	9140	8905	9126	8866	8689	8731	9055	8806	8795	9353
11:30:30	3281	3283	3067	4116	4266	4164	5066	5170	4994	4841	3510	3290	3139	3887	3932	3690	4610	4681	4705	4980	9027	8874	9120	8935	8951	8999	9195	9170	8906	9043
11:40:30	3521	3304	3280	4070	4292	4274	5059	5071	4916	4705	3416	3271	3025	3749	3902	3870	4757	4733	4703	5012	9075	9085	9042	9120	8971	8957	8696	9196	8662	9087
11:50:30	3338	3321	3315	4000	4293	4252	5008	5110	4743	4919	3328	3346	3272	3754	3917	3643	4714	4901	4618	4853	8982	8885	8829	8977	8906	8854	8907	8827	9058	9351
12:00:31	3517	3310	3301	4200	4227	4132	5050	5079	4900	4839	3254	3275	3353	3772	3875	3813	4610	4614	4586	4831	8873	9072	8894	8951	9003	8900	8855	8886	9091	9196
12:10:31	3377	3267	3256	4000	4094	4215	4924	5123	4801	4798	3449	3153	3301	3896	3878	3757	4751	4617	4695	4885	9196	9025	8994	8970	8718	9034	8841	8949	8819	9088
12:20:32	3387	3248	3274	3990	4055	4028	5031	4943	4729	4699	3461	3214	3400	3845	3896	3873	4752	4604	4551	4776	8877	9069	8876	9131	9074	8948	8795	9088	9018	9263
12:30:32	3397	3197	3320	4080	4156	4139	5142	5078	4760	4711	3413	3357	3285	3898	3939	3916	4730	4700	4494	4841	9096	8923	8858	9413	9005	8779	8899	9045	8810	9092
12:40:32	3493	3261	3242	4160	4211	4043	5061	5022	4689	4713	3365	3165	3167	3738	3777	3782	4594	4593	4364	4854	9135	9203	9017	8975	8924	9141	9096	8980	8849	9146
12:50:33	3375	3294	3204	4119	4282	4075	4947	4931	4752	4728	3356	3178	3136	3697	3829	3845	4621	4450	4614	4868	9138	8943	9211	8953	9080	8910	9050	9205	8868	9349
13:00:33	3398	3340	3354	4069	4129	4002	4876	4976	4798	4689	3423	3111	3095	3840	3921	3860	4637	4750	4634	4797	9047	9093	9174	9010	8869	9098	8921	9106	8973	9052
13:10:33	3397	3222	3142	3973	4062	4200	4791	4924	4586	4605	3364	3149	3273	3795	3875	3705	4334	4576	4624	4678	8984	9348	9006	9102	9001	9159	8967	9161	8640	9250
13:20:33	3410	3136	3294	4009	4039	3952	4889	5034	4736	4716	3475	3175	3143	3836	4006	3579	4593	4574	4471	4865	9066	9444	9282	8990	9054	8886	9082	8885	9083	9437
13:30:34	3391	3232	3177	4023	4094	4100	4885	4894	4561	4701	3399	3248	3257	3692	3918	3715	4635	4508	4538	4798	9139	8981	9287	8919	8874	9046	8944	9046	8896	9209
13:40:34	3497	3283	3086	3964	4239	3991	5035	4976	4500	4825	3412	3135	3168	3754	3784	3850	4518	4571	4495	4712	9364	9028	9184	9269	9013	9257	9206	8969	9009	9319
13:50:34	3344	3320	3147	3825	3975	4200	4895	4741	4662	4675	3400	3266	3215	3850	3769	3763	4512	4529	4358	4695	9107	9224	9344	9373	8957	9315	8864	9107	9015	9041
14:00:35	3370	3183	3217	4073	4119	4049	4727	4843	4510	4753	3280	3186	3216	3676	3780	3745	4436	4564	4330	4708	9193	8933	9050	9255	9110	9201	8783	9066	8905	9178
14:10:35	3384	3257	3172	3878	4224	4058	4819	4791	4699	4503	3484	3254	3154	3768	3851	3841	4651	4416	4515	4562	9310	9269	9209	9157	9054	9148	9367	9038	9026	9183
14:20:35	3260	3239	3119	3844	4058	3934	4979	4737	4458	4662	3332	3268	3112	3800	3863	3736	4335	4518	4204	4730	9318	9449	9475	9258	9136	9136	9289	8798	8914	9318
14:30:36	3243	3213	3220	4061	3880	3917	4701	4910	4568	4691	3439	3211	3110	3866	3796	3823	4426	4445	4448	4498	9231	9159	9446	9212	9115	9048	8832	9063	9039	9276
14:40:36	3433	3334	3125	4093	4015	3988	4794	4886	4439	4468	3269	3247	3250	3726	3694	3786	4295	4390	4447	4693	9317	9305	9225	9367	9159	8911	8880	9192	9024	9508
14:50:36	3303	3198	3216	3900	3968	3823	4745	4607	4728	4607	3403	3251	3174	3767	3906	3763	4363	4611	4313	4664	9551	8971	9393	9308	8894	9068	9532	9189	8974	9324
15:00:36	3457	3265	3170	3829	3858	3943	4845	4889	4621	4576	3417	3181	3262	3685	3573	3641	4423	4454	4648	4542	9148	9401	9104	9336	8929	9280	9164	9044	9342	9135
15:10:37	3511	3096	3098	3778	3974	4039	4635	4789	4619	4499	3398	3244	3120	3641	3857	3711	4378	4242	4242	4479	9015	9299	9105	9465	8758	9131	8965	9226	9029	9293
15:20:37	3320	3292	3217	3978	3991	4041	4931	4625	4586	4377	3381	3123	3242	3878	3877	3600	4331	4471	4217	4520	9117	9136	9078	9095	8940	9270	9044	8832	9045	9213
15:30:37	3301	3288	3209	3806	3978	4000	4620	4794	4648	4467	3334	3201	3287	3762	3798	3651	4293	4450	4297	4479	9183	9473	9227	9016	9337	9087	9164	9002	8833	9463
15:40:38	3302	3256	3076	3839	3948	3844	4702	4697	4586	4494	3411	3223	3136	3592	3749	3639	4285	4248	4320	4472	9022	9248	9271	9233	9162	9139	9004	9264	9216	9466
15:50:38	3243	3150	3081	3830	4026	3905	4559	4680	4441	4544	3501	3159	3238	3630	3789	3620	4366	4447	4255	4569	9384	9381	9083	9223	8882	9145	9022	9062	9001	9411
16:00:38	3260	3221	3158	3966	3975	3900	4689	4638	4371	4442	3297	3188	3214	3693	3768	3568	4371	4390	4209	4545	9379	9213	9133	9262	9053	9212	9209	8911	9117	9248
16:10:38	3235	3379	3205	3881	3882	3755	4463	4585	4381	4402	3391	3283	3229	3769	3787	3583	4449	4287	4239	4612	9341	9317	9176	9375	9197	9112	9324	9117	8878	9351
16:20:38	3183	3264	3043	3939	3858	3889	4606	4490	4381	4410	3331	3226	3179	3630	3712	3661	4293	4202	4318	4344	9383	9318	9470	8988	8969	9241	9206	9240	9127	9301
16:30:39	3329	3116	3237	3795	3976	3904	4632	4512	4257	4261	3481	3228	3212	3718	3761	3678	4338	4328	4256	4425	9386	9203	9593	9079	9421	9677	9232	9000	8976	9377
16:40:39	3311	3124	3157	3764	4097	4080	4743	4489	4423	4484	3296	3191	3277	3634	3608	3728	4249	4113	4285	4580	9397	9224	9319	9250	9268	9086	9295	9301	8862	9471
16:50:39	3261	3230	3006	3904	3786	3873	4508	4644	4383	4297	3352	3225	3162	3707	3727	3582	4219	4268	4313	4485	9329	8837	9585	9344	9189	9265	9270	9325	8889	9388
17:00:39	3258	3256	3038	3800	3887	3789	4450	4572	4336	4395	3385	3199	3130	3647	3745	3538	4170	4265	4264	4311	9571	9389	9320	9342	9230	9113	9337	9212	9443	9325

## Sheet: HPTS_isosbestic
time	B2	B3	B4	B5	B6	B7	B8	B9	B10	B11	C2	C3	C4	C5	C6	C7	C8	C9	C10	C11	F2	F3	F4	F5	F6	F7	F8	F9	F10	F11
00:00:00	8021	7931	7986	7995	8089	8134	8078	8099	8046	8193	7877	7961	7880	8007	8049	7952	8049	8018	7886	8099	8101	8125	8103	8177	8111	8122	8084	8035	7925	8170
00:09:55	7948	7814	7936	7986	7834	7942	7968	8055	7944	8078	7823	7860	7825	7887	7902	7881	7905	7952	7802	8028	8023	7901	8013	7952	7857	8006	7932	7944	7877	7993
00:19:55	7905	7841	7899	7867	7965	7995	7939	7935	7885	7975	7823	7641	7814	7830	7909	7888	7878	7867	7813	8066	7956	7933	8043	7958	7826	7867	7950	7966	7817	7959
00:29:56	7963	7851	7996	7913	7901	7834	7933	7981	7835	7952	7905	7797	7715	7814	7875	7782	7964	7883	7811	8064	7947	7991	7968	7905	7841	7886	7947	7911	7846	7959
00:39:56	7905	7897	7923	7837	7971	7852	7963	7909	7796	8024	7811	7741	7856	7752	7892	7828	7881	7832	7771	7975	7916	7989	7988	7927	7888	7830	7932	7888	7902	7978
00:49:56	7871	7788	7879	7890	7986	7870	7866	7900	7761	8031	7821	7766	7725	7682	7906	7834	7854	7887	7821	8040	7851	7919	7879	7906	7816	7829	7854	7956	7834	7914
00:59:56	7860	7699	7824	7921	7953	7930	7928	7928	7789	8015	7801	7694	7710	7745	7853	7836	7851	7837	7784	7990	7967	7990	7947	7931	7838	7800	7889	7847	7778	8032
01:09:57	7902	7722	7886	7858	7858	7858	7829	7907	7834	7983	7810	7711	7673	7756	7860	7800	7869	7828	7773	7937	7958	7848	7958	7893	7828	7789	7759	7849	7720	7953
01:19:57	7866	7739	7728	7923	7854	7959	7914	7929	7876	7977	7778	7711	7691	7770	7878	7734	7777	7828	7748	7907	7863	7899	7879	7937	7809	7863	7865	7856	7776	7979
01:29:57	7890	7646	7831	7803	7881	7870	7912	7924	7807	7913	7762	7687	7699	7685	7884	7792	7811	7886	7762	7963	7929	7878	7910	7827	7736	7848	7928	7867	7735	7963
01:39:57	7776	7727	7823	7879	7827	7855	7813	7919	7757	7956	7806	7709	7715	7801	7861	7764	7775	7780	7757	8028	7882	7788	7923	7834	7693	7866	7817	7851	7706	7886
01:49:58	7845	7745	7729	7816	7832	7768	7847	7856	7750	7958	7776	7712	7683	7733	7772	7810	7793	7790	7741	7986	7784	7868	7904	7864	7781	7840	7841	7810	7736	7909
01:59:58	7892	7694	7792	7859	7872	7788	7865	7862	7755	7839	7744	7597	7600	7734	7790	7738	7863	7790	7649	7895	7781	7962	7905	7835	7774	7847	7821	7829	7660	7829
02:09:59	7846	7669	7822	7774	7827	7841	7842	7919	7743	7847	7781	7660	7674	7678	7823	7696	7669	7820	7710	7871	7880	7799	7844	7813	7745	7860	7781	7818	7703	7933
02:19:59	7795	7647	7809	7808	7840	7867	7827	7829	7745	7870	7809	7584	7694	7723	7909	7717	7805	7707	7673	7861	7894	7884	7893	7778	7784	7863	7805	7799	7722	7872
02:29:59	7778	7660	7765	7820	7786	7815	7827	7843	7737	7990	7634	7595	7632	7618	7760	7727	7769	7732	7706	7921	7804	7821	7828	7787	7722	7779	7759	7780	7615	7829
02:40:00	7803	7674	7702	7792	7754	7881	7744	7763	7671	7833	7652	7609	7619	7567	7727	7629	7764	7756	7724	7851	7799	7883	7891	7810	7728	7754	7793	7809	7700	7813
02:50:00	7795	7602	7694	7750	7768	7887	7777	7810	7744	7876	7686	7706	7600	7680	7733	7654	7695	7779	7648	7799	7853	7867	7797	7837	7787	7733	7832	7839	7634	7803
03:00:01	7772	7697	7705	7758	7721	7709	7789	7825	7719	7920	7663	7609	7645	7718	7805	7758	7767	7752	7687	7836	7876	7793	7835	7730	7843	7853	7795	7805	7694	7857
03:10:01	7662	7643	7658	7768	7863	7765	7790	7893	7717	7919	7684	7663	7647	7689	7819	7671	7765	7798	7609	7840	7794	7830	7888	7774	7730	7767	7809	7797	7708	7889
03:20:01	7678	7670	7688	7734	7774	7727	7733	7824	7687	7873	7666	7588	7630	7660	7747	7756	7687	7783	7618	7843	7775	7868	7825	7861	7790	7817	7781	7806	7575	7805
03:30:01	7829	7626	7661	7791	7726	7817	7733	7870	7645	7853	7670	7539	7675	7672	7720	7687	7744	7753	7590	7830	7782	7913	7823	7776	7734	7765	7793	7754	7685	7815
03:40:02	7735	7515	7662	7716	7748	7718	7738	7802	7684	7835	7624	7560	7531	7649	7718	7656	7693	7772	7658	7790	7831	7860	7829	7732	7779	7756	7770	7779	7642	7799
03:50:02	7728	7616	7728	7737	7747	7794	7696	7854	7656	7826	7715	7561	7611	7625	7672	7658	7728	7759	7666	7828	7786	7810	7830	7833	7767	7727	7788	7703	7697	7838
04:00:03	7758	7631	7755	7785	7769	7742	7793	7760	7678	7869	7717	7535	7586	7644	7688	7580	7722	7671	7601	7855	7814	7781	7807	7790	7715	7792	7760	7809	7645	7863
04:10:03	7773	7636	7647	7756	7741	7688	7778	7836	7740	7856	7671	7556	7704	7644	7696	7619	7732	7721	7613	7878	7758	7803	7767	7722	7692	7808	7747	7748	7647	7823
04:20:03	7761	7607	7750	7681	7730	7748	7730	7760	7621	7837	7616	7583	7648	7596	7740	7623	7679	7768	7571	7833	7775	7783	7820	7811	7715	7771	7816	7813	7658	7863
04:30:04	7737	7616	7711	7712	7759	7746	7841	7787	7684	7879	7653	7519	7580	7695	7703	7658	7736	7666	7619	7781	7815	7783	7804	7782	7708	7776	7794	7802	7608	7898
04:40:04	7648	7646	7692	7772	7835	7828	7750	7780	7673	7779	7651	7599	7583	7686	7696	7580	7722	7671	7568	7810	7775	7831	7867	7793	7730	7805	7722	7771	7657	7868
04:50:04	7730	7591	7660	7724	7696	7650	7809	7837	7702	7851	7599	7590	7548	7620	7644	7612	7730	7667	7623	7799	7804	7805	7894	7790	7682	7793	7840	7766	7652	7905
05:00:05	7617	7614	7680	7702	7702	7706	7731	7835	7618	7791	7567	7524	7621	7547	7771	7606	7711	7727	7621	7757	7849	7807	7793	7822	7716	7755	7799	7769	7692	7819
05:10:05	7713	7616	7696	7639	7727	7742	7789	7781	7626	7771	7601	7480	7480	7640	7716	7695	7745	7666	7595	7810	7775	7805	7814	7781	7731	7717	7732	7785	7696	7843
05:20:06	7688	7582	7667	7714	7663	7730	7759	7784	7648	7768	7651	7516	7472	7562	7608	7634	7724	7719	7642	7777	7874	7819	7832	7795	7729	7788	7783	7796	7657	7793
05:30:06	7723	7531	7728	7689	7682	7706	7682	7824	7590	7823	7632	7491	7553	7669	7697	7613	7724	7696	7634	7819	7825	7871	7842	7720	7739	7799	7826	7736	7670	7822
05:40:06	7706	7616	7584	7715	7748	7715	7744	7704	7628	7833	7692	7551	7543	7644	7703	7655	7690	7606	7652	7814	7793	7806	7820	7832	7717	7698	7755	7754	7610	7850
05:50:07	7738	7577	7718	7680	7695	7756	7711	7813	7685	7783	7612	7507	7510	7581	7711	7596	7626	7724	7626	7761	7760	7825	7871	7776	7687	7767	7805	7760	7601	7858
06:00:07	7750	7493	7679	7675	7670	7680	7738	7768	7650	7810	7562	7582	7598	7587	7676	7604	7657	7698	7635	7812	7774	7871	7889	7821	7711	7822	7745	7797	7726	7881
06:10:08	7734	7641	7703	7599	7710	7724	7732	7789	7592	7807	7622	7476	7620	7676	7729	7626	7649	7657	7661	7753	7824	7872	7822	7838	7727	7754	7752	7725	7708	7921
06:20:08	7777	7554	7633	7692	7699	7688	7685	7753	7661	7778	7634	7476	7519	7568	7692	7652	7637	7676	7671	7819	7799	7854	7842	7890	7807	7798	7763	7758	7709	7831
06:30:08	7720	7592	7619	7784	7770	7755	7735	7820	7641	7791	7621	7536	7577	7648	7693	7606	7650	7706	7644	7763	7810	7830	7902	7878	7731	7811	7910	7841	7642	7900
06:40:09	7733	7577	7647	7655	7716	7706	7845	7854	7679	7851	7582	7542	7523	7629	7702	7669	7693	7709	7569	7759	7759	7908	7858	7766	7743	7789	7782	7811	7685	7910
06:50:09	7667	7587	7712	7705	7724	7743	7771	7865	7562	7776	7572	7509	7557	7611	7667	7630	7665	7749	7682	7834	7776	7823	7898	7792	7762	7681	7795	7729	7690	7877
07:00:09	7686	7656	7683	7707	7782	7686	7772	7805	7742	7870	7642	7488	7609	7707	7668	7536	7730	7684	7694	7836	7757	7868	7880	7829	7737	7791	7788	7755	7678	7858
07:10:10	7662	7579	7609	7696	7695	7740	7787	7730	7688	7843	7584	7526	7510	7576	7708	7552	7713	7720	7584	7749	7797	7756	7889	7806	7678	7739	7744	7776	7710	7830
07:20:10	7640	7533	7674	7692	7763	7707	7666	7781	7637	7829	7534	7551	7528	7586	7668	7604	7735	7639	7636	7755	7811	7837	7851	7796	7735	7752	7896	7794	7744	7842
07:30:10	7685	7580	7711	7682	7737	7799	7710	7844	7699	7810	7632	7482	7492	7666	7722	7570	7655	7700	7655	7806	7861	7772	7802	7686	7701	7849	7813	7773	7742	7806
07:40:11	7718	7610	7794	7649	7755	7633	7721	7824	7674	7797	7632	7529	7566	7521	7655	7612	7644	7652	7560	7724	7797	7778	7834	7832	7796	7837	7779	7814	7708	7859
07:50:11	7618	7499	7740	7680	7755	7756	7729	7802	7616	7889	7665	7442	7546	7641	7691	7533	7699	7705	7552	7779	7846	7847	7873	7847	7730	7799	7814	7747	7684	7914
08:00:11	7720	7513	7625	7756	7682	7717	7776	7764	7611	7766	7637	7484	7621	7467	7639	7662	7682	7731	7546	7865	7762	7862	7915	7803	7741	7662	7809	7801	7699	7926
08:10:12	7713	7564	7641	7737	7707	7768	7747	7831	7722	7840	7592	7481	7694	7601	7684	7512	7692	7668	7619	7805	7800	7881	7909	7841	7743	7759	7808	7793	7615	7866
08:20:12	7675	7641	7684	7757	7789	7699	7716	7725	7638	7806	7575	7459	7491	7590	7663	7529	7732	7717	7547	7787	7878	7820	7850	7870	7824	7783	7845	7835	7707	7844
08:30:12	7761	7529	7700	7687	7720	7722	7688	7731	7721	7801	7603	7527	7539	7569	7650	7605	7629	7646	7599	7803	7887	7868	7918	7836	7773	7875	7761	7822	7750	7864
08:40:12	7712	7576	7651	7743	7803	7666	7732	7799	7740	7767	7598	7560	7573	7663	7721	7584	7641	7676	7557	7870	7793	7856	7841	7837	7762	7807	7873	7732	7688	7935
08:50:13	7670	7536	7646	7709	7722	7706	7765	7765	7662	7863	7660	7467	7594	7677	7700	7639	7670	7687	7575	7799	7816	7810	7879	7815	7758	7889	7782	7777	7629	7863
09:00:13	7681	7510	7655	7712	7629	7672	7734	7869	7658	7724	7709	7516	7540	7652	7660	7581	7597	7728	7656	7828	7817	7849	7914	7818	7799	7832	7861	7834	7698	7921
09:10:13	7751	7560	7676	7692	7702	7741	7715	7806	7713	7819	7585	7488	7538	7710	7740	7567	7696	7760	7592	7841	7827	7970	7921	7810	7782	7889	7806	7805	7665	7887
09:20:14	7743	7499	7721	7687	7690	7731	7831	7770	7624	7812	7615	7531	7558	7615	7580	7609	7730	7676	7550	7882	7841	7931	7862	7841	7798	7814	7810	7885	7666	7892
09:30:14	7687	7588	7671	7663	7692	7663	7822	7811	7586	7838	7615	7461	7577	7592	7641	7570	7717	7783	7617	7812	7827	7732	7877	7768	7759	7815	7851	7796	7731	7858
09:40:15	7741	7520	7628	7712	7749	7710	7765	7742	7675	7832	7624	7537	7517	7592	7650	7532	7660	7739	7609	7804	7789	7814	7844	7840	7718	7853	7853	7780	7737	7877
09:50:15	7687	7549	7702	7653	7625	7678	7759	7826	7674	7728	7648	7606	7511	7612	7674	7585	7734	7642	7611	7851	7855	7787	7873	7832	7778	7854	7793	7862	7737	7827
10:00:15	7604	7565	7571	7753	7689	7733	7749	7767	7650	7789	7608	7458	7495	7608	7711	7572	7674	7633	7618	7772	7834	7852	7900	7809	7753	7816	7846	7777	7680	7889
10:10:15	7671	7613	7663	7759	7689	7722	7840	7749	7676	7825	7551	7504	7589	7581	7713	7575	7754	7706	7645	7796	7952	7881	7828	7835	7726	7830	7796	7821	7719	7857
10:20:16	7727	7584	7673	7686	7729	7689	7744	7784	7672	7799	7529	7429	7532	7574	7686	7559	7706	7721	7524	7769	7752	7911	7903	7782	7807	7834	7753	7786	7632	7905
10:30:16	7655	7554	7611	7722	7687	7691	7742	7841	7635	7779	7620	7490	7589	7550	7725	7538	7674	7685	7558	7850	7856	7806	7920	7886	7819	7831	7825	7810	7725	7898
10:40:17	7671	7641	7669	7641	7669	7680	7868	7785	7625	7915	7580	7530	7519	7599	7670	7614	7720	7708	7601	7817	7934	7835	7904	7840	7815	7749	7841	7822	7666	7948
10:50:17	7640	7581	7649	7654	7729	7740	7665	7753	7661	7774	7623	7536	7536	7622	7691	7612	7697	7709	7617	7780	7831	7889	7774	7865	7802	7810	7767	7801	7746	7934
11:00:18	7627	7585	7639	7669	7646	7713	7762	7759	7663	7745	7588	7493	7493	7572	7637	7644	7644	7709	7557	7750	7893	7856	7903	7843	7798	7832	7816	7829	7713	7935
11:10:18	7630	7534	7688	7741	7731	7761	7729	7860	7611	7850	7624	7459	7557	7598	7743	7518	7685	7640	7619	7813	7876	7854	7894	7835	7784	7798	7820	7806	7730	7861
11:20:18	7612	7597	7717	7656	7687	7713	7765	7766	7660	7788	7603	7528	7538	7699	7648	7523	7712	7646	7652	7836	7835	7892	7913	7798	7770	7864	7932	7815	7754	7861
11:30:18	7697	7563	7697	7700	7696	7667	7773	7754	7631	7884	7556	7545	7479	7633	7729	7593	7712	7696	7636	7822	7901	7900	7844	7846	7800	7856	7873	7821	7713	7934
11:40:19	7624	7523	7597	7655	7728	7718	7708	7791	7699	7798	7543	7463	7437	7672	7675	7557	7722	7658	7627	7840	7754	7857	7912	7767	7789	7778	7877	7799	7749	7936
11:50:19	7701	7567	7620	7736	7748	7696	7713	7820	7639	7906	7530	7470	7508	7608	7627	7606	7716	7769	7502	7742	7861	7911	7886	7919	7746	7795	7870	7848	7693	7920
12:00:19	7705	7527	7680	7731	7678	7676	7760	7832	7633	7813	7581	7569	7485	7640	7619	7610	7678	7688	7585	7795	7856	7783	7912	7800	7790	7948	7802	7901	7718	7884
12:10:19	7749	7497	7612	7654	7723	7676	7757	7717	7650	7872	7622	7454	7532	7610	7651	7580	7701	7684	7597	7843	7859	7858	7903	7840	7763	7828	7860	7769	7689	7976
12:20:20	7663	7575	7679	7734	7722	7641	7693	7775	7714	7756	7557	7513	7516	7616	7635	7589	7653	7730	7604	7776	7906	7856	7911	7847	7831	7840	7905	7872	7703	7833
12:30:21	7744	7551	7597	7736	7695	7684	7743	7818	7613	7835	7630	7430	7544	7516	7656	7509	7628	7723	7636	7748	7833	7868	7966	7918	7804	7844	7876	7870	7763	7933
12:40:21	7648	7558	7664	7701	7677	7704	7707	7757	7612	7758	7637	7502	7562	7586	7700	7523	7594	7672	7621	7892	7855	7824	7894	7818	7872	7888	7760	7813	7749	7916
12:50:21	7698	7531	7652	7783	7700	7772	7803	7817	7627	7794	7608	7578	7536	7610	7666	7537	7684	7697	7605	7909	7888	7933	7879	7925	7727	7897	7851	7858	7755	7960
13:00:21	7727	7588	7714	7662	7655	7742	7775	7811	7618	7764	7520	7512	7497	7655	7663	7650	7734	7709	7639	7760	7904	7950	7930	7935	7859	7921	7856	7817	7721	7812
13:10:22	7602	7581	7669	7783	7768	7691	7769	7805	7673	7769	7569	7537	7588	7617	7756	7639	7686	7713	7577	7841	7926	7816	7953	7858	7827	7877	7872	7813	7740	7954
13:20:22	7695	7575	7614	7755	7709	7708	7802	7784	7706	7881	7610	7532	7546	7587	7699	7582	7672	7742	7557	7789	7862	7861	7870	7911	7843	7863	7840	7898	7733	7958
13:30:22	7617	7575	7715	7686	7661	7643	7752	7699	7669	7810	7559	7497	7620	7641	7657	7625	7651	7681	7626	7827	7877	7878	7925	7863	7802	7852	7887	7832	7748	7954
13:40:22	7719	7548	7669	7689	7740	7784	7838	7816	7677	7756	7616	7460	7577	7579	7791	7518	7668	7681	7616	7832	7814	7857	7953	7834	7790	7890	7858	7850	7712	7925
13:50:23	7700	7638	7640	7768	7736	7649	7882	7812	7638	7819	7604	7504	7577	7609	7612	7555	7614	7695	7676	7772	7888	7869	7885	7859	7799	7830	7907	7829	7735	7923
14:00:23	7620	7629	7671	7730	7718	7758	7790	7764	7671	7803	7655	7493	7505	7636	7687	7544	7724	7667	7609	7818	7800	7858	7954	7872	7753	7906	7805	7863	7770	7966
14:10:23	7637	7587	7692	7737	7768	7716	7770	7795	7692	7832	7551	7473	7531	7615	7712	7587	7639	7751	7618	7691	7895	7908	7979	7892	7769	7835	7883	7854	7768	7879
14:20:24	7653	7535	7611	7720	7644	7731	7755	7785	7698	7731	7624	7488	7490	7581	7655	7571	7690	7749	7582	7741	7850	7849	7921	7853	7851	7851	7906	7831	7699	7985
14:30:24	7679	7565	7703	7657	7715	7683	7704	7807	7564	7863	7562	7568	7541	7518	7641	7537	7736	7670	7638	7764	7903	7863	7892	7863	7817	7863	7817	7834	7826	7958
14:40:24	7659	7591	7687	7715	7725	7731	7770	7772	7649	7783	7608	7514	7513	7595	7722	7547	7699	7701	7590	7870	7869	7839	7918	7878	7790	7798	7894	7811	7764	7948
14:50:24	7710	7606	7635	7693	7775	7681	7787	7883	7664	7805	7638	7539	7552	7616	7708	7538	7720	7698	7581	7816	7896	7935	7945	7935	7844	7873	7882	7814	7716	7983
15:00:25	7707	7528	7626	7706	7729	7785	7820	7777	7644	7808	7600	7399	7573	7601	7698	7601	7720	7715	7612	7804	7862	7857	7952	7865	7894	7814	7895	7883	7716	7843
15:10:25	7688	7512	7654	7664	7745	7699	7802	7766	7707	7773	7659	7441	7542	7532	7652	7598	7710	7711	7546	7791	7846	7868	7959	7824	7887	7853	7840	7817	7686	7921
15:20:25	7678	7474	7655	7717	7674	7692	7726	7747	7639	7795	7574	7591	7577	7543	7622	7510	7702	7688	7621	7858	7825	7869	7984	7834	7761	7809	7880	7822	7734	7942
15:30:26	7613	7572	7673	7733	7740	7658	7750	7862	7634	7764	7599	7529	7553	7620	7637	7499	7588	7679	7549	7808	7854	7891	7862	7757	7769	7839	7847	7821	7759	7899
15:40:26	7646	7556	7688	7701	7681	7678	7754	7772	7778	7820	7585	7515	7554	7489	7688	7607	7699	7622	7623	7832	7856	7942	7983	7840	7812	7897	7838	7855	7791	7917
15:50:26	7626	7607	7606	7790	7729	7695	7701	7671	7763	7804	7641	7542	7619	7610	7608	7604	7748	7695	7604	7766	7894	7845	7863	7869	7826	7817	7828	7775	7798	7915
16:00:26	7644	7527	7589	7686	7727	7679	7718	7740	7593	7798	7610	7485	7525	7646	7667	7597	7724	7664	7671	7860	7836	7886	7896	7884	7788	7893	7839	7806	7739	7918
16:10:27	7688	7513	7670	7718	7756	7750	7761	7819	7549	7855	7639	7528	7538	7617	7598	7624	7706	7638	7632	7799	7866	7934	7921	7881	7865	7908	7810	7864	7779	7974
16:20:27	7659	7553	7629	7735	7723	7758	7724	7853	7627	7826	7641	7538	7529	7616	7626	7622	7690	7659	7560	7806	7879	7874	7923	7797	7816	7826	7859	7853	7760	7946
16:30:27	7684	7558	7674	7765	7685	7725	7774	7810	7629	7868	7543	7455	7620	7605	7706	7628	7662	7741	7589	7750	7924	7877	7904	7896	7844	7828	7945	7819	7778	7930
16:40:27	7614	7514	7611	7725	7751	7732	7703	7784	7534	7749	7574	7500	7560	7575	7642	7537	7656	7729	7560	7767	7855	7899	7883	7885	7840	7838	7949	7869	7801	7924
16:50:28	7646	7482	7623	7765	7650	7701	7703	7694	7591	7835	7503	7474	7521	7623	7634	7522	7620	7754	7602	7785	7877	7910	7931	7908	7814	7897	7790	7787	7745	7937
17:00:28	7579	7586	7654	7713	7710	7768	7775	7818	7596	7814	7585	7477	7571	7628	7619	7635	7609	7681	7537	7854	7872	7897	7938	7833	7807	7811	7888	7856	7708	8024

## Sheet: RuBPY
time	B2	B3	B4	B5	B6	B7	B8	B9	B10	B11	C2	C3	C4	C5	C6	C7	C8	C9	C10	C11	F2	F3	F4	F5	F6	F7	F8	F9	F10	F11
00:00:51	14425	14284	14383	14335	14352	14101	14122	14505	14330	14327	14112	14358	14438	14124	14659	14201	14221	14305	13921	14633	13837	13981	14133	13960	14066	13971	14099	13915	13655	13923
00:10:46	13538	13581	13292	13708	13267	13510	13504	13267	13121	13608	13592	13570	13639	13838	14076	14160	13489	13600	13427	13682	13071	13092	13089	13036	13145	13274	13213	13117	12731	13237
00:20:46	13588	13600	13645	13913	13386	13084	12801	13018	13235	13667	13348	13241	13721	13632	13816	13661	13634	13478	13316	13451	13023	12927	12747	12747	12682	12640	12770	12796	12591	12625
00:30:47	14068	13499	13582	13635	13247	13369	13055	13220	13132	13725	13680	13624	13901	13741	14114	13802	13183	13274	13608	13326	12581	12738	12511	12289	12414	12676	12531	12428	12588	12910
00:40:47	14266	13814	13772	13562	13334	13347	13315	13302	12994	13660	13868	13738	13787	13757	14039	13857	13392	13280	13316	13561	12612	12534	12715	12428	12461	12516	12334	12522	12311	12710
00:50:47	14117	13770	13665	13659	13330	13540	13242	13236	12929	13590	13884	13557	13958	13472	13647	13520	13337	13501	13472	13373	12538	12502	12655	12325	12304	12404	12400	12413	12196	12492
01:00:47	14116	13901	14017	13664	13427	13403	13250	13066	13030	13662	13846	13776	13984	13456	13848	13346	13654	13382	13465	13789	12463	12516	12421	12347	12500	12545	12455	12288	12160	12385
01:10:48	14207	14095	13660	13583	13253	13252	13111	13486	13035	13463	13922	13573	13693	13601	13905	13876	13434	13370	13290	13599	12281	12374	12449	12279	12212	12134	12316	12481	12292	12485
01:20:48	14260	14098	13748	13723	13399	13412	13009	13236	13341	13547	13761	13661	13606	13638	14065	13848	13386	13392	13455	13522	12430	12441	12434	12311	12144	12291	12556	12241	12266	12539
01:30:48	14007	14255	13780	13499	13084	13322	12939	13231	13246	13361	13723	13767	13686	13489	13687	13526	13288	13262	13513	13519	12338	12275	12248	12363	12455	12204	12417	12459	12084	12384
01:40:48	13936	13926	13522	13807	13435	13134	12874	13087	12959	13481	13537	13516	13883	13421	13806	13560	13392	13339	13404	13654	12354	12276	12493	12188	12281	12269	12428	12237	11932	12557
01:50:49	14105	13825	13601	13721	13043	13189	13000	13331	12917	13518	13763	13591	13818	13448	13369	13794	12983	13359	13252	13322	12453	12146	12406	12086	12229	12229	12281	12199	11832	12324
02:00:49	13814	13936	13703	13326	13189	13119	13091	13057	12946	13357	14017	13711	13759	13377	13423	13682	13048	13247	13160	13619	12304	12272	12428	12327	12047	12383	12355	12170	12002	12191
02:10:50	14069	13937	13537	13363	13115	13171	12827	13070	12913	13295	13658	13629	13850	13381	13753	13430	13089	13120	13430	13519	12175	12437	12285	12124	12092	12171	12396	12409	12071	12354
02:20:50	13897	14076	13796	13638	12928	13199	12856	13090	12966	13556	13596	13806	13778	13333	13644	13483	13155	13255	13419	13394	12177	12200	12133	12193	11916	12258	12328	12322	12186	12279
02:30:50	14043	13736	13449	13481	12906	12909	12897	12946	12862	13332	13609	13744	13663	13513	13699	13421	13368	12948	13118	13163	12154	12384	12333	12212	11952	12166	11915	12116	12208	12176
02:40:51	14142	14035	13655	13470	12913	13023	13187	12980	12838	13425	13842	13663	13719	13320	13813	13515	13202	13044	13359	13378	12361	11813	12305	12297	11941	12176	12390	12259	11769	12227
02:50:51	14242	14101	13697	13257	13066	13044	12735	12851	13006	13102	13837	13785	14048	13244	13682	13637	13197	13156	12910	13328	12321	11996	12122	12349	12116	12261	12184	12099	12156	12407
03:00:52	14248	14237	13685	13483	12999	13108	12824	12814	12650	13178	13909	13925	13962	13109	13727	13441	13021	12986	13289	13388	12303	12262	12294	12117	12086	12091	11982	12226	12000	12594
03:10:52	14068	14041	13825	13519	13052	13003	12636	12821	12882	13202	13967	13875	13992	13453	13637	13331	13128	13001	12892	13284	12307	12299	12350	12126	12133	12167	12120	12174	12063	12363
03:20:52	13909	14255	13710	13573	13156	13078	12766	12770	12640	13351	13796	14038	14063	13392	13652	13532	13166	13211	12894	13195	11989	12257	12218	12253	12042	12007	12094	12168	12051	12347
03:30:52	14380	13715	13567	13408	13046	12995	12786	12816	12657	13191	13953	13966	13780	13478	13540	13320	12794	13259	13324	13024	11962	12087	12255	12079	12075	12204	12172	12035	11715	12432
03:40:53	14328	14103	13764	13021	13036	13143	12789	12845	12835	13094	13818	13680	14357	13557	13802	13706	13155	13342	12877	13180	12132	12198	12216	12236	12059	12215	12105	12270	11859	12140
03:50:53	14228	14208	13554	13312	13133	13071	12780	12921	12858	13099	13917	13993	13768	13540	13718	13629	13057	13067	13233	13187	12099	11896	12306	11843	11782	12177	12296	12129	11952	12195
04:00:54	14163	13916	13862	13355	12798	13127	12946	12859	12691	13140	13943	13774	13918	13414	13538	13301	13122	13004	12919	13214	11964	12276	12213	12036	11964	11996	12154	12232	11916	12285
04:10:54	14396	14159	13970	13405	13215	13248	12792	13037	12724	13181	13884	13833	14039	13286	13674	13423	13055	12825	12950	13145	12189	12078	12215	11861	11941	12220	12320	12242	12107	12239
04:20:54	14295	14157	13859	13412	13229	13158	12819	12920	12773	12936	14154	13839	13874	13329	13755	13593	13045	13117	13007	13165	12184	11885	12001	11988	12162	12321	12335	12098	11946	12244
04:30:55	14326	13996	13740	13339	12982	13096	12783	12992	12452	13038	14134	13897	13861	13117	13859	13690	13120	12882	12784	13121	11990	12202	12218	12276	11989	12114	11969	12154	11944	12239
04:40:55	14503	13967	13862	13327	13129	13035	12867	12813	12568	13195	14166	14067	14043	13467	13978	13703	13021	12826	13029	13041	12059	12052	12199	12062	11988	12289	12100	12035	11813	12248
04:50:55	14311	14049	13451	13381	12950	13083	12761	12870	12717	12991	14138	13981	14315	13139	13785	13612	12972	13155	12930	12851	12108	12129	12102	12217	12005	12220	12064	12219	11875	12412
05:00:56	14315	14016	13743	13527	13106	13042	12479	12800	12719	13237	13863	13990	14304	13164	13703	13555	12812	12810	12995	13032	12223	12019	12124	12138	11792	12124	12134	12074	11999	12351
05:10:56	14336	13932	13816	13547	13137	13213	12721	12687	12689	12966	13646	14121	13935	13590	13682	13450	12930	13061	12900	13109	12071	12411	12179	12113	12008	12026	11865	12189	11957	12382
05:20:57	14388	13999	13749	13487	13225	13114	12519	12876	12686	13164	13814	13855	14063	13202	13577	13615	13012	13072	13101	13237	11913	12156	12051	12221	12042	12112	12164	12118	12019	12450
05:30:57	14050	14011	13643	13400	13195	13127	12958	12650	12693	13084	13938	13957	13894	13684	13631	13575	13040	12880	12824	13284	12172	11914	12184	12124	11981	12064	12059	12186	12067	12213
05:40:57	13987	13929	13499	13400	13042	13121	12743	12918	12504	13095	13986	13851	13986	13495	13615	13549	12749	12786	12742	12989	12254	12176	12125	12145	11873	12181	12022	12140	11907	12437
05:50:58	14303	14209	13562	13430	13084	12987	12935	12741	12797	13114	13954	13973	14030	13333	13907	13586	12908	13207	12874	13226	12153	12213	12197	12188	12050	12133	11942	11909	11956	12276
06:00:58	14111	14109	13917	13748	13176	13046	12675	12711	12741	13210	13876	13805	14048	13452	13671	13461	12953	13068	13174	12962	11972	12159	12079	12061	12106	12090	12236	12024	12024	12206
06:10:59	14105	13952	13668	13256	13231	12978	12557	12685	12876	12957	14124	13937	14090	13274	13716	13410	12719	12767	13095	13141	12124	12373	12115	12146	11736	12136	12129	12251	12031	12161
06:20:59	14235	14303	13560	13313	13067	12990	12893	12793	12507	12968	13796	13916	14173	13024	13709	13663	12867	12944	12931	13263	11958	12154	12184	12157	11859	12350	12019	11991	12305	12304
06:30:59	14315	14053	13722	13711	13257	12997	12765	12954	12640	13021	14033	13764	13809	13371	13612	13616	12949	12845	13283	13145	12222	12120	12017	12095	12028	12117	12112	11885	11974	12170
06:41:00	14143	13905	13896	13281	13163	13138	12728	12750	12775	13220	13948	13833	14111	13284	13615	13517	12984	13100	12851	12969	12256	12243	12352	12184	12016	12019	12217	12193	11785	12450
06:51:00	14099	13967	14084	13601	13296	13080	12702	13067	12674	12838	13811	13918	14047	13492	13659	13702	12862	13044	13044	12990	12094	12288	12169	12173	12067	12257	12306	12061	12035	12181
07:01:00	14184	14080	13780	13659	13258	13038	12616	12729	12944	13107	14146	14015	13836	13317	13779	13503	13123	12858	13375	13040	12219	12084	12075	12157	12062	12108	12132	12221	12038	12411
07:11:01	14133	14013	13650	13509	13038	13056	12711	12943	12649	13189	13965	13882	14044	13274	13737	13733	13007	12984	13031	13103	12004	12190	12152	12077	11908	12027	12168	11958	12187	12058
07:21:01	14256	14122	13635	13429	13137	13036	12798	12828	12826	13170	13772	13891	14004	13479	13774	13390	12819	13002	13175	13050	12101	12279	12079	11918	11946	12202	11902	12079	12000	12240
07:31:01	14137	13900	13888	13491	13239	13091	12664	12990	12767	13123	13676	13631	13884	13373	13775	13388	13151	13145	12802	13045	11945	12382	12216	12484	11951	12140	11992	12129	11934	12456
07:41:02	13956	14033	13830	13347	12828	12968	12755	13045	12679	13172	13864	13693	14175	13497	13756	13420	13266	12987	13140	13001	12147	12029	12289	12282	11886	12107	12174	12023	11693	12286
07:51:02	14461	13729	13715	13307	13419	13113	12564	12822	12754	13083	14040	13947	13834	13476	13728	13729	13318	12953	12899	13108	12034	12163	12359	11938	12118	12210	12206	11940	12025	12338
08:01:02	14261	13860	13772	13356	12896	13109	12602	12997	12820	13150	13759	13875	14114	13364	13658	13596	13103	13204	13118	13249	12109	12242	12121	12006	12074	12078	12009	12225	11924	12437
08:11:03	14307	14127	13817	13557	13340	12986	12804	12841	12966	13229	13791	13706	14140	13458	13751	13532	12960	12841	12916	13180	12108	12094	12416	12013	12051	12005	12105	11943	12113	12596
08:21:03	14192	14015	13635	13459	13183	13091	12812	12880	12833	13089	13862	13966	14048	13231	13573	13535	13201	13099	13332	12979	12257	11956	12357	12197	11987	12128	12017	12011	12148	12412
08:31:03	14211	13877	13698	13447	12971	12974	12839	12836	12917	13105	13801	13817	13843	13382	13965	13481	12956	12916	13096	13071	12056	11978	12088	12159	11996	11998	12114	12293	12048	12430
08:41:03	14256	14177	13933	13575	13246	12989	12526	12795	12806	12983	13756	13564	13965	13163	13969	13565	13145	13127	13153	13368	12212	12151	12268	12188	11914	12139	12209	12155	11879	12423
08:51:04	14095	13950	13801	13355	13248	13305	12923	13007	12696	13430	14019	13843	13935	13134	13954	13391	13014	13265	13033	13093	12332	12152	12249	12270	12025	12307	12058	12313	11874	12426
09:01:04	13967	13935	13678	13669	13209	13155	12798	13056	12564	12998	13797	13571	13885	13073	13910	13781	12879	12911	12745	12881	12342	12251	12320	12112	11909	12325	11925	12170	11912	12208
09:11:04	14080	13771	13573	13495	13100	12946	12795	12989	12737	13173	13863	13835	13928	13599	13726	13470	12991	13096	13161	13036	11993	12325	12281	12182	12097	12333	12034	12138	11952	12296
09:21:05	14149	13943	13756	13549	13045	12913	12726	12878	12866	13189	13914	13593	13923	13371	13654	13514	12929	13142	13100	13390	12128	12218	12153	12092	11930	12339	12042	12042	11977	12434
09:31:05	13894	13942	13686	13351	13302	12828	12942	12771	12733	13397	13738	13662	13805	13300	13785	13432	12758	13005	12966	13194	12131	12042	12188	12196	11904	12202	12253	12117	12057	12210
09:41:06	14147	14104	13692	13392	13049	12889	12663	12958	12566	13058	13703	13662	13907	13168	13411	13500	12750	12959	13013	13277	12204	12082	12197	12121	11936	11982	12063	12134	11909	12270
09:51:06	13967	14018	13540	13656	13026	12928	12723	12913	12488	12846	13882	13678	14055	13315	13548	13589	13081	12961	12876	13177	12239	12171	12051	12040	11963	12021	12187	12130	12245	12232
10:01:06	14117	13999	13743	13546	13050	13019	12746	12920	12628	13345	13665	13889	13943	13346	13683	13818	13214	12887	12869	13185	12361	12257	12449	12067	11811	12111	12104	12216	12122	12198
10:11:06	13968	13922	13862	13671	12950	13134	12845	13048	12811	13136	13717	13571	13884	13291	13635	13577	12973	12962	12973	13221	12126	12282	12098	12156	12228	12202	12185	12023	12168	12440
10:21:07	14131	14158	13687	13592	13241	13073	12622	13008	12732	13086	14056	13733	14007	13044	13721	13151	12820	12937	13030	13137	12294	12221	12304	12043	12051	12134	12163	12189	11931	12298
10:31:07	13800	13917	13829	13576	13236	13362	12744	13090	12685	12975	13614	13625	14094	13025	13471	13413	13065	12882	12905	13096	12406	12206	12291	12003	12146	12242	12040	12006	11983	12450
10:41:08	13854	13898	13581	13295	13451	13244	12780	12858	12700	13203	13722	13908	13716	13218	13741	13358	12959	12896	13179	13204	11991	11985	12285	12236	12219	12156	12280	12139	12154	12359
10:51:08	14243	13766	13771	13334	13106	12966	12562	12798	12503	13022	13685	13689	13888	13119	13637	13598	13243	13020	12982	13224	12080	11989	12189	12300	12106	12148	12146	12312	11860	12286
11:01:09	13896	13734	13546	13306	13132	13071	12867	12974	12747	13034	13854	13658	13870	13227	13707	13144	12965	13059	13062	13191	12143	12130	12208	12177	11990	12139	12277	12122	12068	12306
11:11:09	14074	13990	13615	13486	13149	13080	12780	12946	12685	13198	13648	13593	13927	13095	13800	13505	13027	12881	13195	13087	12130	12187	12196	12177	12029	12117	12354	12266	11981	12181
11:21:09	13828	13639	13704	13571	13234	12973	12706	13028	12689	13296	13711	13571	13855	13239	13664	13347	12960	13116	13142	12786	12142	12209	12242	12049	12256	12174	12130	12223	12017	12189
11:31:09	13983	13939	13764	13257	13031	13064	12681	12898	12806	13184	13583	13543	13981	13353	13545	13304	12741	12917	13205	13185	12183	12217	12160	12146	11910	12252	12215	12267	11788	12180
11:41:10	14268	13727	13639	13586	13200	13127	13062	12894	12753	13161	13553	13750	13902	13092	13764	13335	13077	13093	13009	13149	12233	12123	12258	11954	12042	11951	12127	12282	12062	12278
11:51:10	14236	13651	13837	13537	12965	13113	12851	12974	12669	13280	13660	13670	13899	13226	13609	13441	12955	13031	13255	13059	12079	11982	12426	12084	11953	12177	12108	12148	12097	12162
12:01:10	14166	13840	13564	13654	13184	13249	12761	12772	12765	12932	13647	13855	13825	13186	13428	13230	12832	12665	12971	12945	12043	12081	12402	11913	11960	12244	12217	12377	12144	12321
12:11:10	13912	13785	13694	13170	12892	13111	12694	13086	12686	13156	13727	13482	13902	13092	13600	13413	12856	12950	13145	12975	12134	12085	12229	12206	12080	12088	12207	12175	12018	12529
12:21:11	13878	13698	13588	13313	13185	13166	12897	12958	12812	13051	13625	13606	13725	13096	13654	13491	13189	12821	13141	13144	12149	12195	12296	12294	11970	11944	12199	12135	11928	12295
12:31:12	13871	13838	13671	13374	12988	13087	12899	12562	12701	13345	13599	13628	13747	13254	13872	13397	12916	12972	13078	13191	12162	12193	12256	12030	11985	12172	12170	12258	12023	12490
12:41:12	13758	13958	13534	13443	12830	12858	12929	12932	12908	13185	13747	13615	13812	13345	13702	13355	12800	12713	13042	13110	12232	12291	12173	12069	11940	12416	12241	12180	12092	12285
12:51:12	13909	13784	13536	13165	13001	13105	12700	12912	12805	13261	13605	13511	13744	13211	13479	13232	12901	12835	12985	12939	12065	12256	12249	12293	12087	12059	12004	12285	12091	12462
13:01:12	13860	13937	13773	13462	13100	13016	12849	12897	12815	13179	13865	13675	13895	13355	13568	13338	13020	13093	12995	13033	12327	12268	12341	12009	12088	12098	12113	12248	12041	12399
13:11:13	13828	13954	13634	13599	13087	12918	12587	12863	12810	13324	13577	13809	13742	13133	13611	13432	13015	13038	12967	12989	12379	12096	12156	12329	12174	12130	12100	12078	11952	12456
13:21:13	14013	13916	13606	13298	13186	12738	12974	13097	12661	13010	13610	13476	13833	13421	13461	13398	12942	13141	12916	13251	12134	12087	12264	12054	11879	12059	12292	12080	12276	12154
13:31:13	13890	13936	13754	13380	13155	13084	12637	12774	12859	13010	13767	13625	13832	13269	13268	13355	12947	12842	12810	13245	12221	12135	11969	12151	12231	12128	12298	12227	11857	12400
13:41:13	13907	13924	13529	13172	13244	12940	12719	12898	12677	13240	13635	13686	13947	13223	13620	13448	12991	13015	12651	13180	12069	12258	12311	12278	12026	12042	12220	12166	11902	12032
13:51:14	13994	13675	13390	13592	13203	13035	12641	12794	12605	13070	13779	13622	14054	13187	13381	13047	12828	13139	12750	13001	12033	12233	12107	12107	12076	12256	12264	12359	12248	12237
14:01:14	13900	13712	13688	13424	13120	13040	12750	12768	12706	12925	13566	13706	13623	13154	13634	13508	12999	13016	12939	13192	12201	12297	12457	12097	11945	12297	12366	12359	11974	12378
14:11:14	13824	13713	13601	13101	13086	13098	12529	12920	12674	12926	13720	13363	13606	13258	13505	13199	12831	13050	12909	13160	12260	12197	12278	12086	11916	12200	11944	12396	12019	12401
14:21:15	14027	13746	13446	13071	12963	13231	12481	12704	12704	12988	13687	13512	13783	13304	13544	13272	12944	12870	12902	13334	12281	12289	12346	12241	12140	12284	12103	12187	12078	12400
14:31:15	13829	13746	13430	13279	13079	13019	12842	12626	12793	13090	13632	13641	13876	13432	13282	13247	12950	12974	13203	13104	12276	12062	12124	12147	12062	12125	12250	12205	12166	12181
14:41:15	13970	13811	13511	13333	13026	12673	12740	12860	12576	13108	13581	13364	13823	13208	13517	13486	12679	12785	13030	12995	12113	12313	12262	12061	12190	12212	12129	12159	12053	12483
14:51:15	13981	13856	13592	13399	13002	13012	12598	13207	12615	13205	13604	13402	13761	13186	13339	13222	12924	13005	12929	13186	12322	12302	12417	12334	12247	12171	12188	12051	11955	12327
15:01:16	13650	13512	13538	13529	12933	13023	12713	12936	12669	13251	13540	13582	13941	12929	13730	13280	13078	12915	12825	13194	12237	12285	12277	12172	11887	11960	12270	12123	11899	12317
15:11:16	13942	13810	13795	13228	12950	12815	12906	12867	12469	13253	13506	13499	13723	12890	13523	12989	12830	12857	12986	13227	12211	11998	12020	12291	12071	12129	12127	12074	11856	12446
15:21:16	13953	13654	13312	13445	12809	12946	12904	12780	12678	12897	13748	13525	13720	13105	13436	13231	12805	12675	12969	13200	12236	12383	12330	12072	12121	12293	12415	12180	12027	11975
15:31:17	13816	13555	13537	13302	12774	12848	12827	12819	12509	12988	13454	13078	13600	13242	13210	13211	12633	12749	12916	13121	12178	12058	12456	11975	12066	11938	12250	12140	12187	12300
15:41:17	13663	13705	13426	13331	13066	12789	12772	12734	12736	13046	13538	13221	13792	12874	13528	13150	12959	12859	12831	13020	12091	12197	12209	12251	12167	12118	12035	12124	11829	12516
15:51:17	13655	13515	13276	13371	12859	12935	12798	12860	12732	13071	13504	13594	13619	12912	13506	13146	12880	13038	12980	13156	12153	12107	12241	12093	11960	12141	12268	12060	11965	12206
16:01:17	13709	13750	13612	13024	13141	13192	12733	12918	12411	12768	13471	13500	13633	12830	13463	13287	12696	13225	12832	12972	12279	12242	12272	12268	12129	12141	12188	12250	11818	12514
16:11:18	13627	13715	13565	13333	12862	12813	12708	12746	12700	13001	13534	13614	13673	13047	13489	13234	12810	12955	12793	12971	12112	12216	12236	11908	12033	12292	12195	12280	11952	12215
16:21:18	13837	13495	13539	13063	13120	12763	12755	12735	12727	12868	13548	13175	13427	13078	13598	12912	12893	12926	13010	12929	12268	12381	12095	12322	12164	12313	12231	12168	11856	12271
16:31:18	13610	13757	13557	13184	13021	12833	12768	12799	12684	13223	13477	13676	13627	13098	13502	13369	12825	12983	12777	12995	12182	12075	12163	12274	12168	12099	12156	12126	12006	12268
16:41:18	13429	13608	13479	13198	13090	12993	12665	12763	12572	13017	13397	13315	13505	13119	13206	13280	12924	13059	12734	12881	12243	12219	12294	12208	12081	12290	12142	12316	11896	12137
16:51:19	13644	13591	13580	13258	12799	12740	12678	12792	12903	12922	13694	13454	13737	12768	13275	13323	12768	12909	12712	12945	12117	12200	12312	12043	12088	12151	12297	12226	12017	12309
17:01:19	13658	13567	13373	13270	12922	12612	12913	13006	12733	13127	13462	13276	13556	13055	13549	13119	12838	12743	12919	13075	12137	12197	12265	12304	12153	12284	12238	12111	12057	12625

## Sheet: sample_metadata
well	technical_replicate	subpopulation
B2	1	population_1
B3	2	population_1
B4	3	population_1
B5	1	population_2
B6	2	population_2
B7	3	population_2
B8	1	population_3
B9	2	population_3
B10	3	population_3
B11	4	population_3
C2	5	population_1
C3	6	population_1
C4	7	population_1
C5	5	population_2
C6	6	population_2
C7	7	population_2
C8	5	population_3
C9	6	population_3
C10	7	population_3
C11	8	population_3
F2	1	blank
F3	2	blank
F4	3	blank
F5	4	blank
F6	5	blank
F7	6	blank
F8	7	blank
F9	8	blank
F10	9	blank
F11	10	blank
