# Supplementary material for: Protocol for separating cancer cell subpopulations by metabolic activity using flow cytometry
Source: STAR Protoc. 2024 Jun 1;5(2):103105. doi: 10.1016/j.xpro.2024.103105 (PMC11176822; doi:10.1016/j.xpro.2024.103105)
Supplement: Code S2. Script written R for analyzing raw metabolic phenotyping data in Step 10 [file mmc2.zip]

Archive with 1 entries (1 files):
- xpro_00103105_analysis_script.Rmd
