# Supplementary material for: Protocol for separating cancer cell subpopulations by metabolic activity using flow cytometry
Source: STAR Protoc. 2024 Jun 1;5(2):103105. doi: 10.1016/j.xpro.2024.103105 (PMC11176822; doi:10.1016/j.xpro.2024.103105)
Supplement: Code S2. Script written R for analyzing raw metabolic phenotyping data in Step 10 [file mmc2.zip › xpro_00103105_analysis_script.Rmd]

---
title: "analysis_script"
output: html_document
date: "2024-02-12"
---

```{r setup, include=FALSE}
knitr::opts_chunk$set(echo = TRUE)
```

Instructions for use...
1. Format Excel data export from plate reader as per the example workbook (example_workbook.xlsx)
2. Install packages according to your system dependencies (Section 1)
3. Add your calculated calibration variables (Section 2)
4. Define your specific experimental set up (Section 3)
5. Amend file paths to your input Excel workbook (Section 4)
6. Amend file paths to the output Excel files & plots (Section 10)
7. Run all sections sequentially


## Section 1: install packages ##

```{r}

install.packages("tidyverse")
library(tidyverse)
install.packages("readxl")
library(readxl)
install.packages("writexl")
library(writexl)

```

## Section 2: add calibration variables ##

```{r}

## HPTS ##

# pKa
pKa <- 7.5284

# rmax
rmax <- 4.6038

# rmin
rmin <- 0.0420

## RuBPY ##

#ranoxia
ranoxia <- 0.7125

```

## Section 3: define the specific experimental set-up ##

```{r}

# HEPES/MES equimolar concentration (mM)
C <- 2

# volume of medium/well (mL)
V <- 0.1

# calculated oxygen permeability constant (min-1)
PO2 <- 0.029

```

## Section 4: read in data ##

```{r}

# channel 1 data
hpts_400 <- read_excel("/path/to/your/workbook.xlsx", sheet="HPTS_400")

# channel 2 data
hpts_460 <- read_excel("/path/to/your/workbook.xlsx", sheet="HPTS_460")

# channel 3 data
hpts_iso <- read_excel("/path/to/your/workbook.xlsx", sheet="HPTS_isosbestic")

# channel 4 data
ru <- read_excel("/path/to/your/workbook.xlsx", sheet="RuBPY")

# well annotations
sample_metadata <- read_excel("/path/to/your/workbook.xlsx", sheet="sample_metadata")

```

## Section 5: organise time data ##

```{r}

## take time intervals from channel 1 ##

# remove date information from UTC date-time format
time <- hpts_400 %>%
  pull(time) %>%
  str_sub(start=12, end=19L)

# set start time
time[1] <- "00:00:00"

## make time intervals constant across channels ##

# channel 1
hpts_400$time <- time

hpts_400 <- hpts_400 %>%
  column_to_rownames("time")

# channel 2
hpts_460$time <- time

hpts_460 <- hpts_460 %>%
  column_to_rownames("time")

# channel 3
hpts_iso$time <- time

hpts_iso <- hpts_iso %>%
  column_to_rownames("time")

# channel 4
ru$time <- time

ru <- ru %>%
  column_to_rownames("time")

## convert the time to hours for use in y axis ##

# split time format of hh:mm:ss into 3 columns, each converted to units of hours
time_conversion <- hpts_400 %>%
  rownames_to_column("time") %>%
  separate(time, into = c("hours", "minutes", "seconds"), sep = ":", convert = TRUE) %>% 
  select(hours, minutes, seconds) %>%
  mutate(minutes=minutes/60) %>% 
  mutate(seconds=seconds/60/60)

# for each measurement interval, sum all the hour columns
hours <- rowSums(time_conversion)
  
```

## Section 6: calculate medium pH ##

```{r}

## calculate RpH by dividing channel 2 over channel 1 for each measurement interval ##

RpH <- hpts_460/hpts_400

## convert RpH to pH ##

# define function to convert RpH to pH
pH_func <- function(x) {return(pKa-(log10((rmax-x)/(x-rmin))))}

# apply pH function to RpH values
pH_data <- RpH %>%
  mutate_if(is.numeric, pH_func)

# copy the pH values into a second object to use later
pH_data_for_buf <- pH_data

## summary data

# calculate the n number, and mean and standard deviation of medium pH for each subpopulation & cell-free controls ("blank") at each measurement interval
summarised_pH <- pH_data %>%
  t() %>%
  as.data.frame() %>%
  rownames_to_column("well") %>%
  merge(sample_metadata, by="well") %>%
  select(!technical_replicate) %>%
  select(!well) %>%
  pivot_longer(!subpopulation, names_to="time", values_to = "pH") %>%
  cbind(hours) %>%
  group_by(subpopulation, hours) %>%
  summarise(mean=mean(pH), sd=sd(pH), n=n())

```

## Section 7: calculate cumulative acid production ##

```{r}

## calculate pH changes between measurement intervals ##

for(i in 1:length(colnames(pH_data))) {
  pH_data[,i] <- c(0, diff(pH_data[,i]))
}

## calculate the specific buffering capacity at each measured pH value ##

# define function to calculate buffering capacity for a given pH
buffering <- function(x) {return((0.4477*x-0.0916)/2*C)}

# apply buffering function to pH values
buffering_data <- pH_data_for_buf %>%
  mutate_if(is.numeric, buffering)

## calculate acid flux at each time interval ##

flux <- pH_data*buffering_data*(-1)

## get cumulative acid production of cell-free control wells ##

# get cell-free control well acid fluxes ("blank")
blank <- flux %>% 
  t() %>% 
  as.data.frame() %>%
  rownames_to_column("well") %>% 
  merge(sample_metadata, by="well") %>% 
  filter(subpopulation =="blank") %>% 
  select(!technical_replicate) %>% 
  select(!subpopulation) %>% 
  column_to_rownames("well") %>% 
  t() %>% 
  as.data.frame() 

# calculate cumulative acid fluxes at each measurement interval for cell-free wells
for(i in 1:length(colnames(blank))) {
    blank[,i] <- cumsum(blank[,i])
}

# average technical replicates of cell-free controls
blank_av <- blank %>%
  mutate("mean_blank"=rowMeans(blank)) %>%
  select(mean_blank)

## get cumulative acid production of cell-containing wells ##

# get cell-containing well fluxes
cell <- flux %>% 
  t() %>%
  as.data.frame() %>%
  rownames_to_column("well") %>%
  merge(sample_metadata, by="well") %>%
  filter(subpopulation !="blank") %>%
  select(!technical_replicate) %>%
  select(!subpopulation) %>%
  column_to_rownames("well") %>%
  t() %>%
  as.data.frame()

# calculate cumulative fluxes at each time point for cell-containing wells
for(i in 1:length(colnames(cell))) {
    cell[,i] <- cumsum(cell[,i])
}

## take flux of cell-free wells away from cell-containing wells ##

for(i in 1:length(colnames(cell))) {
    cell[,i] <- cell[,i]-blank_av[,1]
}

## account for volume ##

final_fluxes <- cell*V

## get summary data ##

# get the subpopulation formation
sample_metadata_cells <- sample_metadata %>%
  filter(subpopulation!="blank")

# calculate the n number, and mean and standard deviation of cumulative acid production for each subpopulation at each measurement interval
summarised_acid_prod <- final_fluxes %>%
  t() %>%
  as.data.frame() %>%
  rownames_to_column("well") %>%
  merge(sample_metadata_cells, by="well") %>%
  select(!technical_replicate) %>%
  select(!well) %>%
  pivot_longer(!subpopulation, names_to="time", values_to = "cum_flux") %>%
  cbind(hours) %>%
  group_by(subpopulation, hours) %>%
  summarise(mean=mean(cum_flux), sd=sd(cum_flux), n=n())

```

## Section 8: calculate medium oxygen tension ##

```{r}

## calculate RO2 by dividing channel 3 over channel 4 for each measurement interval ##

RO2 <- hpts_iso/ru

## get Rnormoxia from cell-free control wells ##

# get RO2 in blanks
RO2_blanks <- RO2 %>%
  t() %>%
  as.data.frame() %>%
  rownames_to_column("well") %>%
  merge(sample_metadata, by="well") %>%
  filter(subpopulation=="blank") %>%
  column_to_rownames("well") %>%
  select(!technical_replicate) %>%
  select(!subpopulation) %>%
  t() %>%
  as.data.frame()
  
# average technical replicates
Rnormoxia <- rowMeans(RO2_blanks)

## convert RO2 into oxygen ##

# divide RO2 values by the Rnormoxia measured in parallel at that time point
for(i in 1:length(colnames(RO2))) {
    RO2[,i] <- RO2[,i]/Rnormoxia
}

# calculate oxygen using calibration variable
O2 <- 21*(1-((1-RO2)/(1-ranoxia)))

## get summary data ##

# calculate the n number, and mean and standard deviation of medium oxygen for each subpopulation & cell-free controls ("blank")
summarised_O2 <- O2 %>%
  t() %>%
  as.data.frame() %>%
  rownames_to_column("well") %>%
  merge(sample_metadata, by="well") %>%
  select(!technical_replicate) %>%
  select(!well) %>%
  pivot_longer(!subpopulation, names_to="time", values_to = "O2") %>%
  cbind(hours) %>%
  group_by(subpopulation, hours) %>%
  summarise(mean=mean(O2), sd=sd(O2), n=n())

```

## Section 9: calculate cumulative oxygen consumed ##

```{r}

## get average oxygen in cell-free controls for each measurement interval ##

# subset the oxygen data frame for cell-free control wells ("blank")
blank_O2 <- O2 %>%
  t() %>%
  as.data.frame() %>%
  rownames_to_column("well") %>%
  merge(sample_metadata, by="well") %>%
  filter(subpopulation=="blank") %>%
  column_to_rownames("well") %>%
  select(!technical_replicate) %>%
  select(!subpopulation) %>%
  t() %>%
  as.data.frame()

# calculate mean oxygen for each measurement interval
blank_mean_O2 <- rowMeans(blank_O2)

## get the average time between measurement intervals in hours ##

delta_t <- diff(hours) %>%
  mean()

## calculate cumulative oxygen consumption ##

# subset the oxygen data frame for cell-containing wells
cell_O2 <- O2 %>%
  t() %>%
  as.data.frame() %>%
  rownames_to_column("well") %>%
  merge(sample_metadata, by="well") %>%
  filter(subpopulation!="blank") %>%
  column_to_rownames("well") %>%
  select(!technical_replicate) %>%
  select(!subpopulation) %>%
  t() %>%
  as.data.frame()

# define oxygen soluability in mM/kPa
solO2 <- 760/100*1.39/1000

# get cumulative oxygen consumption
for(i in 1:length(colnames(cell_O2))) {
    cell_O2[,i] <- cumsum((blank_mean_O2-cell_O2[,i])*PO2)*V*solO2*60*delta_t +
      (c((cell_O2[1,i]-blank_mean_O2[1]), diff(cell_O2[,i])))*(-1)*V*solO2
}

## get summary data ##

# calculate the n number, and mean and standard deviation of cumulative oxygen consumption
summarised_O2_consum <- cell_O2 %>%
  t() %>%
  as.data.frame() %>%
  rownames_to_column("well") %>%
  merge(sample_metadata, by="well") %>%
  select(!technical_replicate) %>%
  select(!well) %>%
  pivot_longer(!subpopulation, names_to="time", values_to = "cum_O2") %>%
  cbind(hours) %>%
  group_by(subpopulation, hours) %>%
  summarise(mean=mean(cum_O2), sd=sd(cum_O2), n=n())

```

## Section 10: save summary data ##

```{r}

## pH data ##

# save the summary data as an Excel file
write_xlsx(summarised_pH,
           "/path/to/your/pH_data.xlsx")

# save a plot of the summary data
tiff("rep_1_pH.tiff", units = "in", width = 5, height = 3, res = 600)

summarised_pH %>%
  ggplot(aes(x=hours, y=mean, color=subpopulation)) +
  geom_line() +
  labs(x="Time (hr)",
       y="Medium pH") +
  scale_color_discrete(name="Subpopulation")

dev.off()

## cumulative acid production data ##

# save the summary data as an Excel file
write_xlsx(summarised_acid_prod,
           "/path/to/your/acid_prod_data.xlsx")

# save a plot of the summary data
tiff("rep_1_acid_prod.tiff", units = "in", width = 5, height = 3, res = 600)

summarised_acid_prod %>%
  ggplot(aes(x=hours, y=mean, color=subpopulation)) +
  geom_line() +
  labs(x="Time (hr)",
       y="Cumulative acid produced (\u00B5mol)") +
  scale_color_discrete(name="Subpopulation")

dev.off()

## O2 data ##

# save the summary data as an Excel file
write_xlsx(summarised_O2,
           "/path/to/your/O2_data.xlsx")

# save a plot of the summary data
tiff("rep_1_O2.tiff", units = "in", width = 5, height = 3, res = 600)

summarised_O2 %>%
  ggplot(aes(x=hours, y=mean, color=subpopulation)) +
  geom_line() +
  labs(x="Time (hr)",
       y="Medium oxygen (%)") +
  scale_color_discrete(name="Subpopulation")

dev.off()

## cumulative oxygen consumption data ##

# save the summary data as an Excel file
write_xlsx(summarised_O2_consum,
           "/path/to/your/O2_consum_data.xlsx")

# save a plot of the summary data
tiff("rep_1_O2_consum.tiff", units = "in", width = 5, height = 3, res = 600)

summarised_O2_consum %>%
  ggplot(aes(x=hours, y=mean, color=subpopulation)) +
  geom_line() +
  labs(x="Time (hr)",
       y="Cumulative oxygen consumed (\u00B5mol)") +
  scale_color_discrete(name="Subpopulation")

dev.off()

```
